# Supplementary material for: Dimeth­yl(2,2′:6′,2′′-terpyridine-κ3 N,N′,N′′)zinc(II)
Source: Acta Crystallogr Sect E Struct Rep Online. 2009 Oct 7;65(Pt 11):m1325. doi: 10.1107/S1600536809040136 (PMC2971104; doi:10.1107/S1600536809040136)
Supplement: Supplementary file 1 [file e-65-m1325-sup1.cif]

##############################################################################
###                                                                        ###
###        Electronic paper (Acta Crystallographica Section E)             ###
###                                                                        ###
##############################################################################
#                                                                            #
# This CIF contains the data in a paper accepted for publication in Acta     #
# Crystallographica Section E. It conforms to the requirements of Notes      #
# for Authors for Section E, and has been peer reviewed under the auspices   #
# of the IUCr Commission on Journals.                                        #
#                                                                            #
# Full details of the Crystallographic Information File format               #
# are given in the paper "The Crystallographic Information File (CIF):       #
# a New Standard Archive File for Crystallography" by S. R. Hall, F. H.      #
# Allen and I. D. Brown [Acta Cryst. (1991), A47, 655-685].                  #
#                                                                            #
# The current version of the core CIF dictionary is obtainable from          #
# ftp://ftp.iucr.org/pub/cif_core.dic. The current version number is 2.4.    #
#                                                                            #
# Software is freely available for graphical display of the structure(s) in  #
# this CIF.  For information consult the CIF home page http://www.iucr.org/  #
# cif/home.html                                                              #
#                                                                            #
# This file may be used for bona fide research purposes within the           #
# scientific community so long as proper attribution is given to the journal # 
# article from which it was obtained.                                        #
#                                                                            #
##############################################################################
                                             
data_global
_audit_creation_method     SHELXL-97
_journal_date_recd_electronic     2009-09-21
_journal_date_accepted     2009-10-01
_journal_name_full     'Acta Crystallographica, Section E'
_journal_year     2009
_journal_volume     65
_journal_issue     11
_journal_page_first     m1325
_journal_page_last     m1325
_journal_paper_category     QM
_journal_coeditor_code     HY2233
_publ_contact_author     'Tanski, Joseph M.'
_publ_contact_author_email     'jotanski@vassar.edu'
_publ_section_title
;
Dimethyl(2,2':6',2''-terpyridine-\k^3^<i>N</i>,<i>N</i>',<i>N</i>'')zinc(II)
;
loop_
    _publ_author_name
    _publ_author_footnote
    _publ_author_address
    'Shalumova, Tamila' .
;
Department of Chemistry
Vassar College
Poughkeepsie, NY 12604
USA
;
    'Tanski, Joseph M.' .
;
Department of Chemistry
Vassar College
Poughkeepsie, NY 12604
USA
;
data_I
_chemical_name_systematic
;
Dimethyl(2,2':6',2''-terpyridine-\k^3^<i>N</i>,<i>N</i>',<i>N</i>'')zinc(II)
;
_chemical_name_common     ?
_chemical_formula_moiety     'C17 H17 N3 Zn'
_chemical_formula_sum     'C17 H17 N3 Zn'
_chemical_formula_iupac     '[Zn (C H3)2 (C15 H11 N3)]'
_chemical_formula_weight     328.71
_chemical_melting_point     ?
_symmetry_cell_setting     Monoclinic
_symmetry_space_group_name_H-M     'C 2/c'
_symmetry_space_group_name_Hall     '-C 2yc'
loop_
    _symmetry_equiv_pos_as_xyz
    'x, y, z'
    '-x, y, -z+1/2'
    'x+1/2, y+1/2, z'
    '-x+1/2, y+1/2, -z+1/2'
    '-x, -y, -z'
    'x, -y, z-1/2'
    '-x+1/2, -y+1/2, -z'
    'x+1/2, -y+1/2, z-1/2'
_cell_length_a     17.4250(11)
_cell_length_b     9.1083(6)
_cell_length_c     11.7595(14)
_cell_angle_alpha     90.00
_cell_angle_beta     127.1930(10)
_cell_angle_gamma     90.00
_cell_volume     1486.8(2)
_cell_formula_units_Z     4
_cell_measurement_reflns_used     6987
_cell_measurement_theta_min     2.67
_cell_measurement_theta_max     28.29
_cell_measurement_temperature     125(2)
_exptl_crystal_description     plate
_exptl_crystal_colour     yellow
_exptl_crystal_size_max     0.23
_exptl_crystal_size_mid     0.13
_exptl_crystal_size_min     0.06
_exptl_crystal_density_diffrn     1.469
_exptl_crystal_density_meas     ?
_exptl_crystal_density_method     'not measured'
_exptl_crystal_F_000     680
_exptl_absorpt_coefficient_mu     1.648
_exptl_absorpt_correction_type     multi-scan
_exptl_absorpt_process_details     '(SADABS; Sheldrick, 1996)'
_exptl_absorpt_correction_T_min     0.7031
_exptl_absorpt_correction_T_max     0.9076
_diffrn_ambient_temperature     125(2)
_diffrn_radiation_type     MoK\a
_diffrn_radiation_wavelength     0.71073
_diffrn_radiation_source     'fine-focus sealed tube'
_diffrn_radiation_monochromator     graphite
_diffrn_measurement_device_type     'Bruker APEXII CCD'
_diffrn_measurement_method     '\f and \w'
_diffrn_detector_area_resol_mean     ?
_diffrn_reflns_number     9483
_diffrn_reflns_av_R_equivalents     0.0247
_diffrn_reflns_av_sigmaI/netI     0.0178
_diffrn_reflns_theta_min     2.67
_diffrn_reflns_theta_max     28.29
_diffrn_reflns_theta_full     28.29
_diffrn_measured_fraction_theta_max     0.998
_diffrn_measured_fraction_theta_full     0.998
_diffrn_reflns_limit_h_min     -23
_diffrn_reflns_limit_h_max     23
_diffrn_reflns_limit_k_min     -12
_diffrn_reflns_limit_k_max     12
_diffrn_reflns_limit_l_min     -15
_diffrn_reflns_limit_l_max     15
_reflns_number_total     1837
_reflns_number_gt     1710
_reflns_threshold_expression     I>2\s(I)
_refine_ls_structure_factor_coef     Fsqd
_refine_ls_matrix_type     full
_refine_ls_R_factor_all     0.0254
_refine_ls_R_factor_gt     0.0223
_refine_ls_wR_factor_gt     0.0592
_refine_ls_wR_factor_ref     0.0608
_refine_ls_goodness_of_fit_ref     1.092
_refine_ls_restrained_S_all     1.092
_refine_ls_number_reflns     1837
_refine_ls_number_parameters     98
_refine_ls_number_restraints     0
_refine_ls_hydrogen_treatment     constr
_refine_ls_weighting_scheme     calc
_refine_ls_weighting_details
         'calc w=1/[\s^2^(Fo^2^)+(0.0347P)^2^+0.7204P] where P=(Fo^2^+2Fc^2^)/3'
_atom_sites_solution_hydrogens     geom
_atom_sites_solution_primary     direct
_atom_sites_solution_secondary     difmap
_refine_ls_shift/su_max     0.000
_refine_ls_shift/su_mean     0.000
_refine_diff_density_max     0.406
_refine_diff_density_min     -0.273
_refine_ls_extinction_method     none
_refine_ls_extinction_coef     ?
loop_
    _atom_type_symbol
    _atom_type_description
    _atom_type_scat_dispersion_real
    _atom_type_scat_dispersion_imag
    _atom_type_scat_source
    'C' 'C' 0.0033 0.0016
                         'International Tables Vol C Tables 4.2.6.8 and 6.1.1.4'
    'H' 'H' 0.0000 0.0000
                         'International Tables Vol C Tables 4.2.6.8 and 6.1.1.4'
    'N' 'N' 0.0061 0.0033
                         'International Tables Vol C Tables 4.2.6.8 and 6.1.1.4'
    'Zn' 'Zn' 0.2839 1.4301
                         'International Tables Vol C Tables 4.2.6.8 and 6.1.1.4'
_computing_data_collection     'APEX2 (Bruker, 2007)'
_computing_cell_refinement     'SAINT (Bruker, 2007)'
_computing_data_reduction     'SAINT (Bruker, 2007)'
_computing_structure_solution     'SHELXS97 (Sheldrick, 2008)'
_computing_structure_refinement     'SHELXL97 (Sheldrick, 2008)'
_computing_molecular_graphics     'SHELXTL (Sheldrick, 2008)'
_computing_publication_material     'SHELXTL (Sheldrick, 2008)'
loop_
    _atom_site_type_symbol
    _atom_site_label
    _atom_site_fract_x
    _atom_site_fract_y
    _atom_site_fract_z
    _atom_site_U_iso_or_equiv
    _atom_site_adp_type
    _atom_site_calc_flag
    _atom_site_refinement_flags
    _atom_site_occupancy
    _atom_site_disorder_assembly
    _atom_site_disorder_group
    Zn Zn 0.0000 0.27994(2) 0.2500 0.02138(9) Uani d S 1 . .
    N N1 0.09270(8) 0.19322(13) 0.18122(12) 0.0217(2) Uani d . 1 . .
    N N2 0.0000 0.03178(17) 0.2500 0.0181(3) Uani d S 1 . .
    C C1 0.11086(11) 0.36835(17) 0.43838(16) 0.0282(3) Uani d . 1 . .
    H H1A 0.1292 0.4625 0.4207 0.042 Uiso calc R 1 . .
    H H1B 0.1660 0.3013 0.4858 0.042 Uiso calc R 1 . .
    H H1C 0.0909 0.3840 0.4996 0.042 Uiso calc R 1 . .
    C C2 0.13813(11) 0.28148(17) 0.14866(16) 0.0260(3) Uani d . 1 . .
    H H2A 0.1337 0.3846 0.1557 0.031 Uiso calc R 1 . .
    C C3 0.19141(11) 0.22995(19) 0.10513(17) 0.0291(3) Uani d . 1 . .
    H H3A 0.2237 0.2959 0.0845 0.035 Uiso calc R 1 . .
    C C4 0.19631(10) 0.0801(2) 0.09259(16) 0.0298(3) Uani d . 1 . .
    H H4A 0.2317 0.0413 0.0621 0.036 Uiso calc R 1 . .
    C C5 0.14921(10) -0.01296(17) 0.12488(15) 0.0261(3) Uani d . 1 . .
    H H5A 0.1513 -0.1163 0.1160 0.031 Uiso calc R 1 . .
    C C6 0.09862(9) 0.04762(15) 0.17079(13) 0.0197(3) Uani d . 1 . .
    C C7 0.04737(9) -0.04323(15) 0.21108(13) 0.0188(3) Uani d . 1 . .
    C C8 0.04827(10) -0.19665(15) 0.20904(15) 0.0239(3) Uani d . 1 . .
    H H8A 0.0814 -0.2475 0.1801 0.029 Uiso calc R 1 . .
    C C9 0.0000 -0.2732(2) 0.2500 0.0260(4) Uani d S 1 . .
    H H9A 0.0000 -0.3775 0.2500 0.031 Uiso calc SR 1 . .
loop_
    _atom_site_aniso_label
    _atom_site_aniso_U_11
    _atom_site_aniso_U_22
    _atom_site_aniso_U_33
    _atom_site_aniso_U_12
    _atom_site_aniso_U_13
    _atom_site_aniso_U_23
    Zn 0.02557(13) 0.01758(13) 0.02424(13) 0.000 0.01676(11) 0.000
    N1 0.0219(5) 0.0236(6) 0.0222(6) -0.0008(4) 0.0147(5) -0.0004(4)
    N2 0.0182(7) 0.0178(7) 0.0176(7) 0.000 0.0105(6) 0.000
    C1 0.0330(7) 0.0234(7) 0.0303(7) -0.0055(6) 0.0202(7) -0.0032(6)
    C2 0.0259(7) 0.0279(7) 0.0261(7) -0.0032(6) 0.0167(6) 0.0009(6)
    C3 0.0230(7) 0.0420(9) 0.0243(7) -0.0018(6) 0.0154(6) 0.0048(6)
    C4 0.0236(7) 0.0461(9) 0.0247(7) 0.0082(6) 0.0173(6) 0.0050(6)
    C5 0.0252(7) 0.0299(8) 0.0253(7) 0.0066(6) 0.0164(6) 0.0020(6)
    C6 0.0172(6) 0.0242(7) 0.0161(6) 0.0021(5) 0.0093(5) 0.0006(5)
    C7 0.0177(6) 0.0195(6) 0.0167(6) 0.0016(5) 0.0091(5) -0.0005(5)
    C8 0.0230(7) 0.0208(7) 0.0237(7) 0.0031(5) 0.0119(6) -0.0023(5)
    C9 0.0262(10) 0.0171(9) 0.0276(10) 0.000 0.0126(9) 0.000
loop_
    _geom_bond_atom_site_label_1
    _geom_bond_atom_site_label_2
    _geom_bond_site_symmetry_2
    _geom_bond_distance
    _geom_bond_publ_flag
    Zn C1 2 2.0282(15) ?
    Zn C1 . 2.0282(15) yes
    Zn N1 . 2.3381(12) yes
    Zn N2 . 2.2603(16) yes
    Zn N1 2 2.3382(12) ?
    N1 C2 . 1.3364(19) ?
    N1 C6 . 1.3416(18) ?
    N2 C7 2 1.3470(15) ?
    N2 C7 . 1.3470(15) ?
    C1 H1A . 0.9800 ?
    C1 H1B . 0.9800 ?
    C1 H1C . 0.9800 ?
    C2 C3 . 1.385(2) ?
    C2 H2A . 0.9500 ?
    C3 C4 . 1.381(2) ?
    C3 H3A . 0.9500 ?
    C4 C5 . 1.383(2) ?
    C4 H4A . 0.9500 ?
    C5 C6 . 1.3958(18) ?
    C5 H5A . 0.9500 ?
    C6 C7 . 1.4893(18) ?
    C7 C8 . 1.3979(19) ?
    C8 C9 . 1.3838(18) ?
    C8 H8A . 0.9500 ?
    C9 C8 2 1.3838(18) ?
    C9 H9A . 0.9500 ?
loop_
    _geom_angle_atom_site_label_1
    _geom_angle_atom_site_label_2
    _geom_angle_atom_site_label_3
    _geom_angle_site_symmetry_1
    _geom_angle_site_symmetry_3
    _geom_angle
    _geom_angle_publ_flag
    C1 Zn C1 2 . 133.21(9) ?
    C1 Zn N2 2 . 113.39(5) ?
    C1 Zn N2 . . 113.39(5) ?
    C1 Zn N1 2 . 99.05(5) ?
    C1 Zn N1 . . 96.37(5) ?
    N2 Zn N1 . . 70.26(3) ?
    C1 Zn N1 2 2 96.37(5) ?
    C1 Zn N1 . 2 99.05(5) ?
    N2 Zn N1 . 2 70.26(3) ?
    N1 Zn N1 . 2 140.52(6) ?
    C2 N1 C6 . . 118.48(12) ?
    C2 N1 Zn . . 123.28(10) ?
    C6 N1 Zn . . 118.22(9) ?
    C7 N2 C7 2 . 119.05(16) ?
    C7 N2 Zn 2 . 120.48(8) ?
    C7 N2 Zn . . 120.47(8) ?
    Zn C1 H1A . . 109.5 ?
    Zn C1 H1B . . 109.5 ?
    H1A C1 H1B . . 109.5 ?
    Zn C1 H1C . . 109.5 ?
    H1A C1 H1C . . 109.5 ?
    H1B C1 H1C . . 109.5 ?
    N1 C2 C3 . . 123.19(14) ?
    N1 C2 H2A . . 118.4 ?
    C3 C2 H2A . . 118.4 ?
    C4 C3 C2 . . 118.22(14) ?
    C4 C3 H3A . . 120.9 ?
    C2 C3 H3A . . 120.9 ?
    C3 C4 C5 . . 119.41(14) ?
    C3 C4 H4A . . 120.3 ?
    C5 C4 H4A . . 120.3 ?
    C4 C5 C6 . . 118.83(14) ?
    C4 C5 H5A . . 120.6 ?
    C6 C5 H5A . . 120.6 ?
    N1 C6 C5 . . 121.84(13) ?
    N1 C6 C7 . . 115.22(11) ?
    C5 C6 C7 . . 122.93(13) ?
    N2 C7 C8 . . 121.89(13) ?
    N2 C7 C6 . . 115.77(12) ?
    C8 C7 C6 . . 122.34(12) ?
    C9 C8 C7 . . 118.82(14) ?
    C9 C8 H8A . . 120.6 ?
    C7 C8 H8A . . 120.6 ?
    C8 C9 C8 . 2 119.53(19) ?
    C8 C9 H9A . . 120.2 ?
    C8 C9 H9A 2 . 120.2 ?
loop_
    _geom_torsion_atom_site_label_1
    _geom_torsion_atom_site_label_2
    _geom_torsion_atom_site_label_3
    _geom_torsion_atom_site_label_4
    _geom_torsion_site_symmetry_1
    _geom_torsion_site_symmetry_2
    _geom_torsion_site_symmetry_3
    _geom_torsion_site_symmetry_4
    _geom_torsion
    _geom_torsion_publ_flag
    C1 Zn N1 C2 2 . . . 68.69(12) ?
    C1 Zn N1 C2 . . . . -66.99(12) ?
    N2 Zn N1 C2 . . . . -179.60(12) ?
    N1 Zn N1 C2 2 . . . -179.60(12) ?
    C1 Zn N1 C6 2 . . . -109.70(11) ?
    C1 Zn N1 C6 . . . . 114.62(11) ?
    N2 Zn N1 C6 . . . . 2.01(9) ?
    N1 Zn N1 C6 2 . . . 2.01(9) ?
    C1 Zn N2 C7 2 . . 2 -89.74(8) ?
    C1 Zn N2 C7 . . . 2 90.26(8) ?
    N1 Zn N2 C7 . . . 2 178.72(7) ?
    N1 Zn N2 C7 2 . . 2 -1.28(7) ?
    C1 Zn N2 C7 2 . . . 90.26(8) ?
    C1 Zn N2 C7 . . . . -89.74(8) ?
    N1 Zn N2 C7 . . . . -1.28(7) ?
    N1 Zn N2 C7 2 . . . 178.72(7) ?
    C6 N1 C2 C3 . . . . -0.3(2) ?
    Zn N1 C2 C3 . . . . -178.64(11) ?
    N1 C2 C3 C4 . . . . 1.1(2) ?
    C2 C3 C4 C5 . . . . -0.6(2) ?
    C3 C4 C5 C6 . . . . -0.6(2) ?
    C2 N1 C6 C5 . . . . -1.1(2) ?
    Zn N1 C6 C5 . . . . 177.37(10) ?
    C2 N1 C6 C7 . . . . 179.08(12) ?
    Zn N1 C6 C7 . . . . -2.45(15) ?
    C4 C5 C6 N1 . . . . 1.5(2) ?
    C4 C5 C6 C7 . . . . -178.65(12) ?
    C7 N2 C7 C8 2 . . . 0.42(9) ?
    Zn N2 C7 C8 . . . . -179.58(9) ?
    C7 N2 C7 C6 2 . . . -179.48(12) ?
    Zn N2 C7 C6 . . . . 0.52(12) ?
    N1 C6 C7 N2 . . . . 1.31(16) ?
    C5 C6 C7 N2 . . . . -178.51(11) ?
    N1 C6 C7 C8 . . . . -178.59(13) ?
    C5 C6 C7 C8 . . . . 1.6(2) ?
    N2 C7 C8 C9 . . . . -0.83(19) ?
    C6 C7 C8 C9 . . . . 179.07(10) ?
    C7 C8 C9 C8 . . . 2 0.39(9) ?
