# Supplementary material for: Dimeth­yl(2,2′:6′,2′′-terpyridine-κ3 N,N′,N′′)zinc(II)
Source: Acta Crystallogr Sect E Struct Rep Online. 2009 Oct 7;65(Pt 11):m1325. doi: 10.1107/S1600536809040136 (PMC2971104; doi:10.1107/S1600536809040136)
Supplement: Supplementary file 2 [file e-65-m1325-Isup2.hkl]

# 
# h,k,l, Fc-squared, Fo-squared, sigma(Fo-squared) and status flag 
# 
data_I
_shelx_title ' TS833Zn in C2/c' 
_shelx_refln_list_code          4 
_shelx_F_calc_maximum      374.60 
_exptl_crystal_F_000       680.00 
_reflns_d_resolution_high  0.7499 
 
loop_ 
 _symmetry_equiv_pos_as_xyz 
 'x, y, z' 
 '-x, y, -z+1/2' 
 'x+1/2, y+1/2, z' 
 '-x+1/2, y+1/2, -z+1/2' 
 '-x, -y, -z' 
 'x, -y, z-1/2' 
 '-x+1/2, -y+1/2, -z' 
 'x+1/2, -y+1/2, z-1/2' 
 
_cell_length_a    17.4250 
_cell_length_b     9.1083 
_cell_length_c    11.7595 
_cell_angle_alpha  90.000 
_cell_angle_beta  127.193 
_cell_angle_gamma  90.000 
 
_shelx_F_squared_multiplier     1.000 
 
loop_ 
 _refln_index_h 
 _refln_index_k 
 _refln_index_l 
 _refln_F_squared_calc 
 _refln_F_squared_meas 
 _refln_F_squared_sigma 
 _refln_observed_status 
   2   0   0    32573.28    35743.25    338.45 o 
   4   0   0      296.65      244.35     10.59 o 
   6   0   0     9187.18     9400.83     92.38 o 
   8   0   0     5461.70     5266.58     57.70 o 
  10   0   0     7418.82     7494.65     80.52 o 
  12   0   0     1385.72     1328.29     34.96 o 
  14   0   0      985.47     1036.25     27.92 o 
  16   0   0      808.50      850.75     34.57 o 
  18   0   0      329.21      409.83     43.14 o 
   1   1   0    10899.36    11644.54     97.48 o 
   3   1   0      799.19      791.87      8.35 o 
   5   1   0      210.18      237.51      5.66 o 
   7   1   0     1094.75     1168.23     13.30 o 
   9   1   0      629.19      627.63     10.89 o 
  11   1   0       13.16        3.08      4.84 o 
  13   1   0       63.86       70.32      8.11 o 
  15   1   0       46.70       48.25      9.99 o 
  17   1   0      163.54      184.83     18.46 o 
   0   2   0    14545.55    15657.00    131.68 o 
   2   2   0     8467.44     9472.81     81.27 o 
   4   2   0     6459.52     6738.98     47.03 o 
   6   2   0     4584.33     4471.97     34.16 o 
   8   2   0     2969.12     2834.49     28.40 o 
  10   2   0     3679.54     3662.63     47.01 o 
  12   2   0     1439.54     1405.11     20.26 o 
  14   2   0     1024.09      990.42     25.31 o 
  16   2   0     1071.35     1088.38     28.52 o 
  18   2   0       88.91      100.07     17.40 o 
   1   3   0    11302.64    12112.76     86.71 o 
   3   3   0      654.65      634.43     10.34 o 
   5   3   0     2377.36     2409.31     22.34 o 
   7   3   0     7561.34     7660.67     55.59 o 
   9   3   0     2209.60     2217.41     37.49 o 
  11   3   0      280.70      263.96     11.84 o 
  13   3   0      843.71      822.61     24.17 o 
  15   3   0      400.25      409.15     19.87 o 
  17   3   0      229.31      255.77     18.95 o 
   0   4   0    19606.66    21513.72    201.27 o 
   2   4   0     6199.42     6666.57     50.60 o 
   4   4   0     4461.23     4207.59     39.29 o 
   6   4   0     6916.83     6960.84     55.37 o 
   8   4   0     1841.32     1807.93     23.58 o 
  10   4   0      566.70      560.99     15.88 o 
  12   4   0     1358.01     1334.29     27.33 o 
  14   4   0     1245.42     1290.16     30.50 o 
  16   4   0      348.69      347.64     20.63 o 
   1   5   0      168.85       97.49      5.09 o 
   3   5   0     2655.53     2638.49     26.93 o 
   5   5   0     6743.65     6798.91     60.44 o 
   7   5   0     3825.76     3747.46     39.08 o 
   9   5   0     2194.53     2163.09     28.08 o 
  11   5   0      732.46      742.64     17.44 o 
  13   5   0      749.60      748.98     20.93 o 
  15   5   0     1216.41     1270.91     32.23 o 
   0   6   0      988.94      932.24     18.06 o 
   2   6   0      119.03      132.72      6.70 o 
   4   6   0     1619.32     1656.12     34.90 o 
   6   6   0     1213.99     1209.73     19.73 o 
   8   6   0       99.76      104.98      8.40 o 
  10   6   0     1158.44     1107.95     21.05 o 
  12   6   0       54.21       45.53      8.87 o 
  14   6   0       86.37       63.39     13.36 o 
  16   6   0      341.77      306.16     21.13 o 
   1   7   0     1456.04     1502.99     19.69 o 
   3   7   0     3147.47     3100.57     34.63 o 
   5   7   0     3608.19     3524.59     39.07 o 
   7   7   0     6736.97     6570.01     63.42 o 
   9   7   0     1147.79     1170.03     25.29 o 
  11   7   0      324.10      316.18     14.47 o 
  13   7   0     2806.80     2693.15     56.39 o 
  15   7   0      890.31      891.54     29.39 o 
   0   8   0      132.48      109.88     16.57 o 
   2   8   0      166.28      136.58     10.93 o 
   4   8   0        6.05        2.02      6.74 o 
   6   8   0      546.14      516.05     15.36 o 
   8   8   0      349.16      311.13     13.73 o 
  10   8   0        1.52       11.79      8.73 o 
  12   8   0       31.92       20.91     10.95 o 
   1   9   0     4118.26     3820.93     55.75 o 
   3   9   0     2394.91     2326.34     36.12 o 
   5   9   0      677.85      703.91     20.20 o 
   7   9   0     1385.34     1368.22     25.44 o 
   9   9   0     1607.31     1613.44     28.44 o 
  11   9   0      661.04      677.49     21.84 o 
   0  10   0      178.17      176.82     21.28 o 
   2  10   0       45.92       82.17     12.94 o 
   4  10   0       37.72       34.51     12.10 o 
   6  10   0      114.48      107.46     12.37 o 
   8  10   0       25.71       22.96     11.22 o 
  10  10   0        0.98       -2.43     10.24 o 
   1  11   0     1046.21      997.57     36.53 o 
   3  11   0      286.41      271.32     18.95 o 
   5  11   0      347.90      412.87     28.48 o 
   7  11   0      943.91     1008.48     28.14 o 
   0  12   0     1540.91     1669.12     57.12 o 
   2  12   0     1036.02     1206.43     34.81 o 
 -19   1   1      408.21      444.65     26.00 o 
 -17   1   1        8.79        7.82     10.75 o 
 -15   1   1      870.47      849.91     37.38 o 
 -13   1   1     1802.93     1715.62     24.33 o 
 -11   1   1     5393.25     5381.57     45.80 o 
  -9   1   1    14540.44    14881.32    102.30 o 
  -7   1   1     4305.77     4090.25     31.61 o 
  -5   1   1     4740.32     4735.88     36.21 o 
  -3   1   1      549.66      561.71      8.04 o 
  -1   1   1     6243.58     7412.64     49.44 o 
   1   1   1    30983.31    32464.26    232.36 o 
   3   1   1      701.44      883.71      9.47 o 
   5   1   1     1654.91     1467.90     14.68 o 
   7   1   1     5668.99     5504.28     42.24 o 
   9   1   1     4200.34     4154.44     35.56 o 
  11   1   1     4897.51     4988.91     42.62 o 
  13   1   1     1045.62     1072.28     19.00 o 
  15   1   1      910.66      930.30     25.49 o 
  17   1   1      304.51      324.99     41.70 o 
 -18   2   1      137.12      145.09     15.24 o 
 -16   2   1      172.27      171.78     14.35 o 
 -14   2   1      115.95      110.34      9.97 o 
 -12   2   1      412.82      393.23     11.24 o 
 -10   2   1      877.77     1060.19     13.93 o 
  -8   2   1      198.87      252.10      6.81 o 
  -6   2   1     1146.05     1160.38     12.05 o 
  -4   2   1      554.00      520.20      6.61 o 
  -2   2   1    12730.10    14775.25    112.22 o 
   0   2   1     1322.63     1418.45     12.08 o 
   2   2   1       10.68       26.10      2.24 o 
   4   2   1      913.05      979.68     10.78 o 
   6   2   1     1409.21     1292.80     14.27 o 
   8   2   1     2539.20     2420.24     23.22 o 
  10   2   1      355.55      393.30     11.25 o 
  12   2   1      762.76      771.59     16.65 o 
  14   2   1      128.94      137.31     18.47 o 
  16   2   1      170.21      187.52     16.12 o 
 -17   3   1      130.54      139.07     14.84 o 
 -15   3   1      854.87      825.82     40.47 o 
 -13   3   1     1250.56     1296.96     37.66 o 
 -11   3   1      588.03      569.48     14.59 o 
  -9   3   1      349.97      263.89      8.08 o 
  -7   3   1     5214.01     4939.85     37.56 o 
  -5   3   1     7034.73     7210.92     50.86 o 
  -3   3   1      427.58      401.62      6.50 o 
  -1   3   1     2152.34     2117.23     17.48 o 
   1   3   1     7835.48     8217.89     56.65 o 
   3   3   1     4707.72     4714.02     41.75 o 
   5   3   1     1659.34     1495.67     16.53 o 
   7   3   1     2265.43     2265.00     21.53 o 
   9   3   1     1094.24     1093.72     16.53 o 
  11   3   1      305.38      264.93     11.96 o 
  13   3   1      555.13      538.78     18.54 o 
  15   3   1      429.89      412.35     20.44 o 
  17   3   1      133.87      102.06     23.32 o 
 -18   4   1      281.04      312.35     20.81 o 
 -16   4   1      473.31      510.51     22.57 o 
 -14   4   1      913.28      932.20     33.51 o 
 -12   4   1      476.34      483.93     14.29 o 
 -10   4   1     1030.99     1021.13     17.65 o 
  -8   4   1     3174.10     3094.91     32.99 o 
  -6   4   1     3152.87     3254.96     32.92 o 
  -4   4   1     4887.32     5159.58     38.20 o 
  -2   4   1     2475.24     2449.81     20.75 o 
   0   4   1     5321.89     5485.37     40.25 o 
   2   4   1     3285.28     3383.80     29.40 o 
   4   4   1     2211.01     2119.53     24.02 o 
   6   4   1     3320.58     3244.78     34.10 o 
   8   4   1     1750.44     1741.08     23.97 o 
  10   4   1     1250.48     1238.72     21.45 o 
  12   4   1      358.01      373.56     14.28 o 
  14   4   1      247.17      273.87     28.23 o 
  16   4   1      405.29      446.25     22.49 o 
 -17   5   1       39.90       43.19     13.71 o 
 -15   5   1      778.01      748.45     25.54 o 
 -13   5   1      278.53      287.53     14.92 o 
 -11   5   1      819.82      797.31     17.41 o 
  -9   5   1     3683.54     3593.32     38.63 o 
  -7   5   1     2222.76     2230.30     26.72 o 
  -5   5   1     3538.86     3587.21     32.00 o 
  -3   5   1      360.44      277.41      7.08 o 
  -1   5   1      194.98      178.98      6.73 o 
   1   5   1     5567.38     5885.89     43.86 o 
   3   5   1      705.68      584.34     12.20 o 
   5   5   1     1188.74     1052.51     17.15 o 
   7   5   1      762.15      751.69     15.98 o 
   9   5   1      719.54      686.59     16.52 o 
  11   5   1     2656.39     2582.70     36.98 o 
  13   5   1      518.15      461.86     18.47 o 
  15   5   1      100.94      130.50     15.82 o 
 -16   6   1      653.79      709.93     27.03 o 
 -14   6   1     1271.95     1309.09     35.70 o 
 -12   6   1      162.46      156.91     10.61 o 
 -10   6   1      985.38     1014.28     19.63 o 
  -8   6   1      274.01      285.39     19.84 o 
  -6   6   1     5188.09     5153.77     49.84 o 
  -4   6   1     3303.45     3396.55     35.35 o 
  -2   6   1     2831.92     3019.14     25.38 o 
   0   6   1     2603.18     2493.73     23.16 o 
   2   6   1     4388.56     4135.92     40.95 o 
   4   6   1     4540.29     4513.78     45.04 o 
   6   6   1     2009.61     1975.61     26.64 o 
   8   6   1     1200.84     1226.89     21.53 o 
  10   6   1       22.30       23.33      7.92 o 
  12   6   1      157.18      130.52     11.68 o 
  14   6   1      287.55      319.98     19.80 o 
 -15   7   1      157.63      154.71     16.90 o 
 -13   7   1       11.59       14.27     10.00 o 
 -11   7   1      410.79      393.11     15.18 o 
  -9   7   1      759.97      717.75     17.28 o 
  -7   7   1      275.51      274.10     12.40 o 
  -5   7   1      795.09      779.20     16.22 o 
  -3   7   1      398.43      384.60     11.91 o 
  -1   7   1       77.11       72.56      6.98 o 
   1   7   1      223.55      224.50     10.59 o 
   3   7   1        6.81        5.25      6.22 o 
   5   7   1      381.87      343.90     12.92 o 
   7   7   1      493.39      494.67     15.08 o 
   9   7   1      164.57      148.21     12.43 o 
  11   7   1      608.08      592.44     23.15 o 
  13   7   1      369.93      357.79     19.49 o 
 -14   8   1      463.60      493.22     25.53 o 
 -12   8   1     1236.15     1256.69     27.95 o 
 -10   8   1      740.52      728.90     18.64 o 
  -8   8   1     2766.20     2633.99     34.64 o 
  -6   8   1     3212.11     3098.82     37.19 o 
  -4   8   1     1065.50     1044.86     19.43 o 
  -2   8   1     2810.60     2654.87     36.43 o 
   0   8   1     2175.49     2197.02     32.68 o 
   2   8   1     2684.26     2781.88     36.56 o 
   4   8   1     2258.66     2198.20     30.23 o 
   6   8   1      616.53      606.61     17.97 o 
   8   8   1     2052.20     2023.43     38.67 o 
  10   8   1     1225.10     1213.42     24.86 o 
  12   8   1      619.26      674.00     21.14 o 
 -13   9   1       36.74       14.66     12.77 o 
 -11   9   1        6.61       -0.02      9.97 o 
  -9   9   1        6.30       -0.17      8.45 o 
  -7   9   1       64.06       58.30      9.51 o 
  -5   9   1       23.90       13.62      8.89 o 
  -3   9   1      189.15      166.39     13.30 o 
  -1   9   1       52.04       41.05     10.50 o 
   1   9   1      269.90      262.55     19.93 o 
   3   9   1        9.95       -3.47      8.49 o 
   5   9   1       54.97       36.07      8.77 o 
   7   9   1       31.21       16.25      9.00 o 
   9   9   1        1.43       -8.48      8.92 o 
  11   9   1       48.70       33.27     11.19 o 
 -10  10   1      176.41      149.14     17.68 o 
  -8  10   1      349.87      308.27     17.74 o 
  -6  10   1      563.38      581.33     20.23 o 
  -4  10   1      336.77      377.57     19.33 o 
  -2  10   1      643.09      693.81     23.30 o 
   0  10   1     1577.50     1618.86     35.53 o 
   2  10   1      738.69      761.19     24.73 o 
   4  10   1       86.49       90.80     12.01 o 
   6  10   1      433.09      461.92     19.98 o 
   8  10   1      843.66      814.58     22.70 o 
  -7  11   1      377.90      406.99     22.93 o 
  -5  11   1       69.87       52.01     13.05 o 
  -3  11   1      226.61      223.98     18.24 o 
  -1  11   1      334.13      379.74     21.22 o 
   1  11   1      108.35      115.67     15.09 o 
   3  11   1      170.30      173.70     16.70 o 
   5  11   1       97.74       83.54     14.98 o 
  -2  12   1      529.23      502.41     24.70 o 
   0  12   1      273.19      262.00     20.79 o 
 -20   0   2     3402.38     3366.34    110.73 o 
 -18   0   2     3381.26     3396.30     73.71 o 
 -16   0   2      233.91      272.78     24.64 o 
 -14   0   2     3196.24     3227.60     52.29 o 
 -12   0   2     4220.69     4119.96     49.85 o 
 -10   0   2     5267.09     5146.45     56.89 o 
  -8   0   2     7675.01     7937.00     81.36 o 
  -6   0   2     3587.26     3453.80     36.37 o 
  -4   0   2    35998.59    39990.28    613.54 o 
  -2   0   2     3744.94     4322.52     64.13 o 
   0   0   2    47527.54    48870.87    469.55 o 
   2   0   2   140326.64   138159.06   2586.02 o 
   4   0   2     8197.28     8406.08     83.91 o 
   6   0   2     6849.97     6679.31     70.79 o 
   8   0   2     3806.25     3700.77     46.16 o 
  10   0   2     1021.82     1056.29     22.96 o 
  12   0   2     1887.05     1951.90     34.64 o 
  14   0   2      582.11      622.69     30.90 o 
 -19   1   2      709.27      718.11     29.33 o 
 -17   1   2      136.62      147.40     11.93 o 
 -15   1   2      265.38      296.39     14.50 o 
 -13   1   2      361.13      347.02     11.81 o 
 -11   1   2      352.42      340.44      8.47 o 
  -9   1   2       69.34       71.74      4.33 o 
  -7   1   2      405.35      459.54      7.12 o 
  -5   1   2     1910.34     1957.61     22.61 o 
  -3   1   2     2097.14     2487.00     18.60 o 
  -1   1   2     1036.79     1067.47     10.33 o 
   1   1   2    27596.85    30428.28    200.11 o 
   3   1   2     3488.67     3841.28     29.55 o 
   5   1   2     1974.61     1986.71     19.07 o 
   7   1   2      193.92      178.25      7.46 o 
   9   1   2      194.71      199.42      8.78 o 
  11   1   2        0.49       -5.98      6.14 o 
  13   1   2       31.29       32.80      7.94 o 
  15   1   2      148.29      107.85     30.20 o 
 -18   2   2       56.46       74.42     13.66 o 
 -16   2   2      489.38      476.04     19.41 o 
 -14   2   2     2904.99     2958.28     38.62 o 
 -12   2   2     2088.82     2012.54     30.50 o 
 -10   2   2     3743.62     3637.45     30.67 o 
  -8   2   2     7340.47     7186.70     51.65 o 
  -6   2   2     4264.27     4306.14     36.60 o 
  -4   2   2     6363.91     6666.39     49.28 o 
  -2   2   2     6898.55     7478.70     51.21 o 
   0   2   2    10605.27    11141.92     74.84 o 
   2   2   2     8960.85     9230.85     63.57 o 
   4   2   2     4263.19     4005.49     31.55 o 
   6   2   2     3702.38     3626.75     30.52 o 
   8   2   2     2077.17     2136.99     22.47 o 
  10   2   2     1449.66     1440.73     20.66 o 
  12   2   2     1266.99     1317.36     23.20 o 
  14   2   2      441.59      453.46     25.64 o 
  16   2   2      454.84      452.97     47.45 o 
 -19   3   2      325.64      330.05     21.37 o 
 -17   3   2      315.82      305.57     18.63 o 
 -15   3   2      384.47      382.30     20.55 o 
 -13   3   2     2025.91     2055.88     52.10 o 
 -11   3   2     2273.36     2362.74     25.10 o 
  -9   3   2       74.30       54.46      4.24 o 
  -7   3   2     3825.07     4119.91     32.16 o 
  -5   3   2    14470.00    15430.84    103.30 o 
  -3   3   2     7049.68     7423.89     51.77 o 
  -1   3   2     1148.79     1117.00     10.73 o 
   1   3   2     3775.54     4112.04     31.00 o 
   3   3   2     3437.14     3472.27     27.62 o 
   5   3   2     1706.33     1537.63     21.03 o 
   7   3   2     2813.15     2756.78     28.04 o 
   9   3   2     2340.13     2372.87     30.01 o 
  11   3   2      141.28      155.86     10.53 o 
  13   3   2      201.59      215.40     12.96 o 
  15   3   2      659.38      614.14     51.77 o 
 -18   4   2     1009.55     1009.57     30.53 o 
 -16   4   2      597.94      635.89     22.92 o 
 -14   4   2      814.54      813.62     27.19 o 
 -12   4   2     1295.04     1299.53     20.84 o 
 -10   4   2     2595.98     2600.88     29.84 o 
  -8   4   2     3445.40     3419.01     31.61 o 
  -6   4   2     5210.15     5472.18     40.87 o 
  -4   4   2     3935.97     4014.68     31.31 o 
  -2   4   2     1386.16     1229.60     13.13 o 
   0   4   2    14021.43    14604.36     98.89 o 
   2   4   2    21434.23    22955.66    152.93 o 
   4   4   2     2201.05     2190.90     22.12 o 
   6   4   2      860.47      840.30     15.96 o 
   8   4   2     2657.50     2673.44     32.29 o 
  10   4   2     1490.59     1457.72     36.72 o 
  12   4   2      478.27      466.39     16.08 o 
  14   4   2      283.98      265.25     22.96 o 
 -17   5   2      154.91      201.22     17.40 o 
 -15   5   2     1088.56     1062.48     28.37 o 
 -13   5   2     1862.48     1860.17     30.58 o 
 -11   5   2      753.59      726.80     15.91 o 
  -9   5   2     2586.97     2542.72     29.88 o 
  -7   5   2     5915.05     5770.38     53.03 o 
  -5   5   2     4633.71     4676.79     36.51 o 
  -3   5   2     5193.04     5383.82     41.23 o 
  -1   5   2     1921.76     1801.61     17.90 o 
   1   5   2      785.81      588.49      9.58 o 
   3   5   2      633.52      498.15     12.16 o 
   5   5   2     1543.84     1548.77     22.25 o 
   7   5   2     2315.10     2299.39     28.10 o 
   9   5   2     1945.09     1931.05     28.17 o 
  11   5   2     1305.10     1296.67     24.21 o 
  13   5   2      267.36      302.89     17.29 o 
 -16   6   2       46.91       43.20     13.75 o 
 -14   6   2      922.69      860.71     25.65 o 
 -12   6   2       10.13        1.82      8.45 o 
 -10   6   2      272.81      283.87     12.51 o 
  -8   6   2     2016.02     2006.08     31.40 o 
  -6   6   2      278.72      290.21     10.65 o 
  -4   6   2     1963.93     2011.65     20.07 o 
  -2   6   2      622.50      612.53     10.36 o 
   0   6   2      378.40      378.64     11.18 o 
   2   6   2      965.18      958.13     16.77 o 
   4   6   2       37.01       29.78      6.59 o 
   6   6   2     1130.49     1148.89     20.34 o 
   8   6   2      366.61      358.59     23.37 o 
  10   6   2      161.76      155.58     11.10 o 
  12   6   2      519.92      512.59     18.16 o 
  14   6   2        3.00       21.51     16.23 o 
 -15   7   2      686.95      681.99     25.96 o 
 -13   7   2     1748.86     1721.12     41.11 o 
 -11   7   2     3062.37     2986.43     51.98 o 
  -9   7   2      726.98      727.40     18.36 o 
  -7   7   2     5587.64     5437.58     53.53 o 
  -5   7   2     7670.35     7485.45     67.83 o 
  -3   7   2     1728.91     1736.48     26.30 o 
  -1   7   2     3026.30     3003.56     33.07 o 
   1   7   2     2480.36     2486.46     30.72 o 
   3   7   2     2051.05     2040.20     27.74 o 
   5   7   2     1007.78      981.88     19.69 o 
   7   7   2     1628.69     1627.04     26.45 o 
   9   7   2     4280.63     4267.24     49.32 o 
  11   7   2      507.19      555.25     18.98 o 
  13   7   2      226.79      251.30     19.80 o 
 -14   8   2      135.80      159.76     16.48 o 
 -12   8   2      516.31      515.40     19.61 o 
 -10   8   2       22.79       18.08      7.65 o 
  -8   8   2      141.66      130.77      9.83 o 
  -6   8   2      481.84      434.78     14.23 o 
  -4   8   2     1462.46     1380.60     25.08 o 
  -2   8   2       13.37        1.92      8.12 o 
   0   8   2      541.39      473.43     15.86 o 
   2   8   2      724.58      640.06     16.71 o 
   4   8   2       55.09       60.44      8.65 o 
   6   8   2      305.21      286.23     13.78 o 
   8   8   2      445.12      425.59     16.71 o 
  10   8   2        1.32       -9.11      9.11 o 
 -13   9   2      701.07      744.25     28.33 o 
 -11   9   2      774.11      776.42     20.56 o 
  -9   9   2      943.83      958.89     21.53 o 
  -7   9   2     2301.38     2291.92     35.91 o 
  -5   9   2     1623.30     1674.79     29.86 o 
  -3   9   2     1356.24     1355.32     30.24 o 
  -1   9   2     3029.05     2808.74     45.60 o 
   1   9   2     2968.21     2752.77     48.07 o 
   3   9   2     2783.82     2569.50     40.06 o 
   5   9   2     1535.14     1477.62     26.81 o 
   7   9   2      616.43      646.78     19.29 o 
   9   9   2      848.39      834.93     22.63 o 
 -12  10   2      128.46      147.38     15.18 o 
 -10  10   2       18.52       14.12     13.78 o 
  -8  10   2       24.79       26.90     11.83 o 
  -6  10   2      112.10      126.75     14.74 o 
  -4  10   2       51.05       30.77     11.16 o 
  -2  10   2        3.03        7.92     10.71 o 
   0  10   2      139.11      177.43     15.41 o 
   2  10   2      257.95      266.82     18.54 o 
   4  10   2        4.58        4.36     10.18 o 
   6  10   2        2.96        1.93     10.72 o 
   8  10   2       89.31       90.60     12.66 o 
  -9  11   2      196.53      185.65     16.06 o 
  -7  11   2      495.40      507.41     24.15 o 
  -5  11   2     1213.77     1152.41     31.46 o 
  -3  11   2      826.19      831.30     27.70 o 
  -1  11   2      452.08      405.57     28.02 o 
   1  11   2      478.56      458.69     24.92 o 
   3  11   2      452.34      436.19     22.99 o 
   5  11   2      407.23      466.04     21.73 o 
  -2  12   2      478.07      532.83     25.61 o 
 -19   1   3      971.27      962.75     30.30 o 
 -17   1   3      280.67      288.43     16.31 o 
 -15   1   3      226.28      228.20     12.00 o 
 -13   1   3     3945.17     4012.61     41.66 o 
 -11   1   3     2620.74     2534.80     23.29 o 
  -9   1   3     8888.31     9448.18     66.17 o 
  -7   1   3    22951.94    24774.42    163.00 o 
  -5   1   3    11527.95    12004.58     80.19 o 
  -3   1   3     7879.10     8284.22     60.01 o 
  -1   1   3     1489.17     1835.30     16.52 o 
   1   1   3     7189.60     7320.76     54.88 o 
   3   1   3    15102.61    14808.90    100.55 o 
   5   1   3      229.40      173.74      9.72 o 
   7   1   3     1256.97     1219.21     16.22 o 
   9   1   3     1034.90     1029.61     16.12 o 
  11   1   3     1790.87     1794.78     27.22 o 
  13   1   3     2298.28     2285.98     48.15 o 
  15   1   3      349.10      389.70     41.70 o 
 -20   2   3      108.51      118.03     17.61 o 
 -18   2   3       10.87       -8.81     13.85 o 
 -16   2   3      528.93      529.89     17.30 o 
 -14   2   3     1002.89     1046.51     20.47 o 
 -12   2   3      630.08      636.90     13.93 o 
 -10   2   3       44.73       82.38      4.57 o 
  -8   2   3     5569.95     6587.54     47.68 o 
  -6   2   3     1187.63     1229.15     12.24 o 
  -4   2   3     6798.64     7327.23     50.90 o 
  -2   2   3       11.59       17.06      2.68 o 
   0   2   3      698.36      711.96      9.41 o 
   2   2   3      420.48      357.34      7.39 o 
   4   2   3     2564.14     2469.68     22.59 o 
   6   2   3      902.38      912.59     15.63 o 
   8   2   3       94.26       99.64      7.29 o 
  10   2   3      221.31      216.95     12.00 o 
  12   2   3      183.76      166.41     17.02 o 
  14   2   3       29.34       25.88     19.32 o 
 -19   3   3      725.50      735.78     26.39 o 
 -17   3   3      142.75      137.93     14.35 o 
 -15   3   3      348.54      311.94     16.12 o 
 -13   3   3     1262.29     1292.51     23.16 o 
 -11   3   3     2906.18     2854.99     25.81 o 
  -9   3   3     2037.38     1908.40     18.45 o 
  -7   3   3      410.28      277.61      6.93 o 
  -5   3   3     4165.90     4054.99     30.97 o 
  -3   3   3     4747.12     4806.63     35.77 o 
  -1   3   3     2631.50     2693.06     42.92 o 
   1   3   3     5470.04     5469.47     43.25 o 
   3   3   3     2307.30     2288.77     23.19 o 
   5   3   3      691.69      668.76     11.08 o 
   7   3   3     1280.39     1295.86     20.45 o 
   9   3   3     1776.49     1779.59     26.27 o 
  11   3   3      277.86      314.90     22.57 o 
  13   3   3        9.02        5.07     12.00 o 
 -18   4   3      409.17      403.91     21.51 o 
 -16   4   3      615.98      640.72     23.36 o 
 -14   4   3     1492.72     1384.38     29.64 o 
 -12   4   3     1822.49     1794.28     27.73 o 
 -10   4   3      510.68      483.83      9.39 o 
  -8   4   3     1948.92     1945.55     19.97 o 
  -6   4   3     5208.60     5580.52     44.76 o 
  -4   4   3     4345.19     4594.93     35.49 o 
  -2   4   3     3886.66     3829.13     30.38 o 
   0   4   3     1615.49     1534.50     16.53 o 
   2   4   3     4093.91     4083.10     32.64 o 
   4   4   3     1634.62     1494.34     20.94 o 
   6   4   3     1187.31     1167.82     19.41 o 
   8   4   3     1282.25     1244.66     21.55 o 
  10   4   3      635.63      655.51     22.19 o 
  12   4   3      466.50      493.95     22.05 o 
  14   4   3      148.57      153.00     25.36 o 
 -19   5   3      432.11      482.52     24.55 o 
 -17   5   3      216.86      214.16     17.91 o 
 -15   5   3       87.64       91.48     12.86 o 
 -13   5   3      883.58      826.38     28.85 o 
 -11   5   3      663.31      663.26     16.18 o 
  -9   5   3     4026.47     4079.89     41.19 o 
  -7   5   3     4659.96     4409.23     35.49 o 
  -5   5   3      885.92      895.97     12.12 o 
  -3   5   3     3041.83     3038.76     26.48 o 
  -1   5   3      890.96      770.53     11.06 o 
   1   5   3     1686.55     1679.89     19.32 o 
   3   5   3     1523.22     1592.89     22.89 o 
   5   5   3       10.25       -3.02      6.09 o 
   7   5   3      995.92      933.17     19.18 o 
   9   5   3      649.24      613.33     17.05 o 
  11   5   3      459.11      469.63     19.27 o 
  13   5   3      713.49      662.21     26.16 o 
 -18   6   3      374.85      377.30     22.20 o 
 -16   6   3      642.10      660.34     24.21 o 
 -14   6   3      719.27      684.58     23.88 o 
 -12   6   3     2013.77     1938.82     31.02 o 
 -10   6   3      432.92      457.88     17.13 o 
  -8   6   3      588.02      567.88     13.72 o 
  -6   6   3      358.74      362.64     11.31 o 
  -4   6   3     3611.60     3640.73     31.35 o 
  -2   6   3     4241.34     4328.39     36.10 o 
   0   6   3     4747.45     4654.24     46.05 o 
   2   6   3     1848.27     1808.11     24.89 o 
   4   6   3     1309.81     1329.26     39.34 o 
   6   6   3     1619.73     1660.32     25.62 o 
   8   6   3     1812.35     1840.21     28.54 o 
  10   6   3      681.08      699.80     21.92 o 
  12   6   3      304.78      295.30     20.25 o 
 -17   7   3       34.51       47.11     14.81 o 
 -15   7   3       81.49       85.39     13.57 o 
 -13   7   3      476.53      441.41     20.81 o 
 -11   7   3       70.11       72.37      9.65 o 
  -9   7   3     1008.07      975.88     19.07 o 
  -7   7   3      791.33      725.83     17.09 o 
  -5   7   3        4.24        9.70      5.81 o 
  -3   7   3     1027.72     1012.06     16.45 o 
  -1   7   3        9.95       12.67      6.16 o 
   1   7   3       33.48       31.13      7.04 o 
   3   7   3      232.01      220.00     12.22 o 
   5   7   3       48.81       53.92      8.43 o 
   7   7   3      358.24      356.38     14.73 o 
   9   7   3       13.32       12.95      9.17 o 
  11   7   3      212.92      203.27     15.96 o 
 -16   8   3      587.85      649.91     37.36 o 
 -14   8   3      563.61      641.41     28.85 o 
 -12   8   3      926.11      925.61     23.75 o 
 -10   8   3     2022.54     1969.70     29.39 o 
  -8   8   3     1531.49     1502.88     24.38 o 
  -6   8   3     4236.02     3989.30     43.50 o 
  -4   8   3     2007.43     2015.25     46.65 o 
  -2   8   3     1235.99     1202.03     24.22 o 
   0   8   3     3282.30     3224.58     38.53 o 
   2   8   3     1404.12     1400.45     33.57 o 
   4   8   3     1442.56     1436.38     25.07 o 
   6   8   3      910.48      887.49     31.83 o 
   8   8   3      566.58      548.26     18.13 o 
  10   8   3     1132.50     1119.81     28.96 o 
 -13   9   3       13.01       13.35     13.17 o 
 -11   9   3       97.67      114.83     11.59 o 
  -9   9   3      102.06       90.17     10.04 o 
  -7   9   3       16.72       21.45      8.78 o 
  -5   9   3       46.85       52.81     10.80 o 
  -3   9   3        2.34        1.14     10.59 o 
  -1   9   3        1.31        8.48      8.67 o 
   1   9   3       48.57       51.07     13.59 o 
   3   9   3       22.51        3.89      9.28 o 
   5   9   3      128.17      102.55     11.21 o 
   7   9   3        4.43       13.47      9.58 o 
   9   9   3       24.62        8.79     12.04 o 
 -12  10   3      542.69      551.03     24.13 o 
 -10  10   3      185.51      202.42     15.24 o 
  -8  10   3      118.13      109.66     12.37 o 
  -6  10   3     1027.09      987.57     28.15 o 
  -4  10   3     1121.26     1088.40     29.15 o 
  -2  10   3      175.42      207.98     16.51 o 
   0  10   3      222.61      217.21     16.73 o 
   2  10   3     1225.84     1170.79     27.57 o 
   4  10   3      820.01      791.43     25.40 o 
   6  10   3       81.45      110.12     13.75 o 
  -9  11   3      382.92      468.88     23.86 o 
  -7  11   3      723.51      751.07     47.74 o 
  -5  11   3      494.40      578.81     25.02 o 
  -3  11   3       70.15       68.53     14.60 o 
  -1  11   3      168.47      184.38     16.81 o 
   1  11   3      177.66      193.48     17.83 o 
   3  11   3      104.01       93.81     15.41 o 
 -20   0   4      592.10      590.29     33.03 o 
 -18   0   4     8151.76     8125.68    158.04 o 
 -16   0   4     5860.55     5784.53     82.18 o 
 -14   0   4     1290.41     1263.22     29.06 o 
 -12   0   4     5087.53     5216.21     70.29 o 
 -10   0   4     3486.86     3408.71     47.57 o 
  -8   0   4    13398.17    14160.67    157.74 o 
  -6   0   4    18214.62    19096.20    185.35 o 
  -4   0   4     3905.53     3889.16     57.29 o 
  -2   0   4     6977.07     7102.96     83.01 o 
   0   0   4     1917.55     1803.40     45.46 o 
   2   0   4    52833.65    53186.34    827.92 o 
   4   0   4    36606.43    37614.30    350.44 o 
   6   0   4      689.03      726.84     17.51 o 
   8   0   4     1735.96     1771.64     37.29 o 
  10   0   4     1354.79     1326.54     34.02 o 
  12   0   4      936.05      988.65     53.92 o 
 -21   1   4        6.45        2.13     14.65 o 
 -19   1   4       36.46       39.26     13.04 o 
 -17   1   4     1088.16     1040.58     23.11 o 
 -15   1   4       26.47       17.51      7.68 o 
 -13   1   4      486.59      458.85     15.24 o 
 -11   1   4      108.85      124.54      6.34 o 
  -9   1   4       69.49       58.41      4.94 o 
  -7   1   4      273.93      288.78      8.22 o 
  -5   1   4     3448.93     3720.25     28.05 o 
  -3   1   4        6.27       15.05      2.61 o 
  -1   1   4       44.59       57.34      3.53 o 
   1   1   4      486.59      417.62      8.41 o 
   3   1   4     4010.80     4537.13     37.43 o 
   5   1   4      323.86      368.17      9.09 o 
   7   1   4       72.56       85.92      6.55 o 
   9   1   4       46.70       43.83      9.32 o 
  11   1   4      239.57      228.07     14.74 o 
  13   1   4        1.68       12.97     14.65 o 
 -20   2   4      903.91      894.25     28.57 o 
 -18   2   4     1049.19     1033.20     27.47 o 
 -16   2   4      120.92      129.80     10.79 o 
 -14   2   4     1848.47     1857.41     31.62 o 
 -12   2   4     5170.75     5076.68     48.49 o 
 -10   2   4     3005.91     2936.60     35.21 o 
  -8   2   4     7042.16     7379.50     52.78 o 
  -6   2   4     8527.52     8617.36     65.97 o 
  -4   2   4     4080.79     3967.49     30.23 o 
  -2   2   4     4411.04     4505.10     33.80 o 
   0   2   4     5331.11     5217.28     39.02 o 
   2   2   4     6531.80     6319.78     47.14 o 
   4   2   4     2697.39     2592.66     24.28 o 
   6   2   4     1733.08     1735.40     21.29 o 
   8   2   4     1711.66     1715.78     25.49 o 
  10   2   4      688.29      685.17     34.04 o 
  12   2   4      532.39      556.52     23.52 o 
  14   2   4      340.74      350.87     46.02 o 
 -19   3   4      140.43      145.68     21.59 o 
 -17   3   4      960.32      879.88     25.67 o 
 -15   3   4     1324.98     1314.70     28.39 o 
 -13   3   4      774.53      789.07     15.60 o 
 -11   3   4     2289.09     2401.75     22.60 o 
  -9   3   4     1990.30     2096.34     19.70 o 
  -7   3   4     1320.26     1301.07     13.91 o 
  -5   3   4     9512.04    10416.65     72.25 o 
  -3   3   4     6140.96     6348.56     46.37 o 
  -1   3   4     1478.55     1398.02     14.69 o 
   1   3   4     2309.48     2172.51     20.28 o 
   3   3   4     3990.88     3972.60     33.02 o 
   5   3   4     1064.94     1126.75     18.50 o 
   7   3   4      175.05      164.39     10.13 o 
   9   3   4     1048.75     1052.30     27.84 o 
  11   3   4     1102.73     1087.87     29.47 o 
  13   3   4       53.57       60.44     14.52 o 
 -20   4   4      486.62      447.13     24.01 o 
 -18   4   4     1906.87     1812.66     38.57 o 
 -16   4   4      789.92      775.83     30.72 o 
 -14   4   4      841.08      829.55     27.19 o 
 -12   4   4     2895.56     2897.12     32.87 o 
 -10   4   4     4051.01     4248.41     34.95 o 
  -8   4   4     2013.86     2039.48     19.86 o 
  -6   4   4     1554.18     1489.74     15.63 o 
  -4   4   4     7582.80     8001.32     57.81 o 
  -2   4   4     6669.17     6690.62     49.57 o 
   0   4   4     1461.65     1421.46     15.64 o 
   2   4   4     5513.04     5956.55     45.79 o 
   4   4   4     5894.61     6160.28     57.95 o 
   6   4   4     1456.98     1379.90     22.11 o 
   8   4   4     1185.14     1220.28     25.40 o 
  10   4   4      756.33      731.56     24.52 o 
  12   4   4      151.64      140.95     15.79 o 
 -19   5   4       95.58      105.31     15.75 o 
 -17   5   4       22.55       25.99     11.96 o 
 -15   5   4      279.67      298.83     17.36 o 
 -13   5   4     2819.86     2743.74     50.86 o 
 -11   5   4     3779.93     3812.33     45.69 o 
  -9   5   4      767.04      787.88     12.14 o 
  -7   5   4     2806.74     2710.45     24.89 o 
  -5   5   4     6304.55     6204.38     47.49 o 
  -3   5   4     6076.53     6158.73     47.03 o 
  -1   5   4     4430.11     4451.52     36.29 o 
   1   5   4      707.88      676.30     15.90 o 
   3   5   4      107.97      100.92      7.81 o 
   5   5   4      378.94      352.31     19.83 o 
   7   5   4     1448.80     1461.34     24.63 o 
   9   5   4     1110.29     1119.92     29.60 o 
  11   5   4      476.82      516.14     24.05 o 
 -18   6   4      175.03      208.90     18.43 o 
 -16   6   4        4.24       12.43     12.66 o 
 -14   6   4      207.41      204.96     15.70 o 
 -12   6   4     1487.52     1461.18     26.46 o 
 -10   6   4        8.79        2.45      5.98 o 
  -8   6   4      882.77      890.77     16.65 o 
  -6   6   4     1312.73     1319.99     16.42 o 
  -4   6   4      364.48      382.49      9.58 o 
  -2   6   4     2356.31     2436.70     26.40 o 
   0   6   4      240.20      225.91     11.22 o 
   2   6   4      276.31      264.58     11.38 o 
   4   6   4      260.92      261.88     12.17 o 
   6   6   4       82.31       73.51     11.49 o 
   8   6   4      728.49      689.27     21.48 o 
  10   6   4       28.56       29.54     15.77 o 
 -17   7   4       97.36      104.94     15.75 o 
 -15   7   4      712.15      685.18     30.93 o 
 -13   7   4     1308.39     1321.78     30.82 o 
 -11   7   4     5212.46     5098.74     61.57 o 
  -9   7   4     3429.61     3327.56     47.38 o 
  -7   7   4      306.29      285.34     11.51 o 
  -5   7   4     6759.00     6562.49     56.06 o 
  -3   7   4     7649.53     7587.71     63.73 o 
  -1   7   4     2365.94     2356.79     30.35 o 
   1   7   4     1508.64     1509.76     34.39 o 
   3   7   4      487.47      501.61     15.50 o 
   5   7   4     1229.95     1250.71     23.40 o 
   7   7   4      939.67      943.71     26.79 o 
   9   7   4     1158.27     1158.85     31.73 o 
 -16   8   4        4.16       25.91     14.09 o 
 -14   8   4       22.84       31.34     12.91 o 
 -12   8   4       44.51       42.88     10.18 o 
 -10   8   4      206.38      186.82     11.53 o 
  -8   8   4       75.89       90.39      8.75 o 
  -6   8   4       22.28       18.90      7.94 o 
  -4   8   4      682.99      666.34     18.66 o 
  -2   8   4      238.90      224.44     13.64 o 
   0   8   4       35.31       40.88      8.39 o 
   2   8   4       64.43       56.82      8.95 o 
   4   8   4      190.07      198.71     12.81 o 
   6   8   4      104.93       88.37     10.03 o 
   8   8   4       58.48       58.38     12.96 o 
 -15   9   4      798.56      855.47     34.19 o 
 -13   9   4      795.55      787.98     27.44 o 
 -11   9   4      892.38      873.07     23.54 o 
  -9   9   4     1006.92     1019.01     25.83 o 
  -7   9   4     1873.00     1841.72     57.77 o 
  -5   9   4     2813.48     2785.31     45.59 o 
  -3   9   4      804.20      858.42     24.92 o 
  -1   9   4     1044.70     1029.80     24.24 o 
   1   9   4     2693.02     2593.29     37.73 o 
   3   9   4     2357.34     2368.28     38.90 o 
   5   9   4     1582.86     1581.47     29.44 o 
   7   9   4      423.18      423.35     20.13 o 
 -12  10   4      111.35      128.93     29.06 o 
 -10  10   4      282.20      336.85     21.61 o 
  -8  10   4        7.24       -3.43     10.61 o 
  -6  10   4        2.70       24.34     11.59 o 
  -4  10   4      109.55      123.65     14.36 o 
  -2  10   4      107.23       81.85     13.16 o 
   0  10   4        8.81        3.30      9.96 o 
   2  10   4       55.45       79.51     12.93 o 
   4  10   4       74.60       89.10     13.69 o 
  -9  11   4      711.92      759.83     27.93 o 
  -7  11   4      613.92      627.80     25.69 o 
  -5  11   4      994.46      981.80     30.14 o 
  -3  11   4      610.62      612.88     25.01 o 
  -1  11   4      274.77      313.98     21.09 o 
   1  11   4      556.75      586.07     25.54 o 
 -21   1   5      107.03      110.76     15.27 o 
 -19   1   5      631.04      620.57     25.80 o 
 -17   1   5     3058.27     3060.90     49.84 o 
 -15   1   5      206.84      203.55     10.97 o 
 -13   1   5      437.26      466.36     12.50 o 
 -11   1   5     5397.94     5706.41     52.12 o 
  -9   1   5     5236.41     5350.29     43.24 o 
  -7   1   5    20183.14    21423.54    155.27 o 
  -5   1   5    12891.16    13410.87     90.66 o 
  -3   1   5     3386.42     3313.29     26.29 o 
  -1   1   5     4942.64     4758.47     39.41 o 
   1   1   5      677.32      528.63     12.16 o 
   3   1   5     5738.75     5688.53     56.58 o 
   5   1   5     1738.42     1716.44     24.68 o 
   7   1   5       28.02       19.31      7.69 o 
   9   1   5      993.02     1026.07     25.24 o 
  11   1   5      482.76      506.62     26.23 o 
  13   1   5      613.29      586.70     51.77 o 
 -20   2   5      159.95      132.69     15.19 o 
 -18   2   5      387.14      401.45     20.01 o 
 -16   2   5       72.61       67.75     12.43 o 
 -14   2   5      772.02      787.40     16.11 o 
 -12   2   5      337.34      312.99     10.73 o 
 -10   2   5     1287.24     1356.39     20.55 o 
  -8   2   5       14.59        8.07      2.81 o 
  -6   2   5     4147.75     5033.41     42.94 o 
  -4   2   5      149.43      147.47      5.89 o 
  -2   2   5     1287.38     1217.50     14.03 o 
   0   2   5     1885.89     1895.68     19.61 o 
   2   2   5     1344.36     1312.54     19.60 o 
   4   2   5        5.67        3.44      7.01 o 
   6   2   5      335.32      336.77     17.17 o 
   8   2   5      385.23      408.31     19.39 o 
  10   2   5      347.14      338.18     19.50 o 
  12   2   5       26.97       40.17     14.35 o 
 -21   3   5      127.44      147.43     16.68 o 
 -19   3   5      721.67      724.86     24.80 o 
 -17   3   5      726.43      705.98     23.51 o 
 -15   3   5      247.39      262.38     13.77 o 
 -13   3   5     1757.40     1786.74     26.47 o 
 -11   3   5     2594.17     2631.61     26.62 o 
  -9   3   5     2400.53     2495.25     22.51 o 
  -7   3   5      911.33      750.30     11.35 o 
  -5   3   5     1382.35     1132.52     13.30 o 
  -3   3   5     6664.03     6728.54     49.58 o 
  -1   3   5     1800.09     1715.60     17.53 o 
   1   3   5      700.53      677.92     10.74 o 
   3   3   5     2572.59     2615.35     25.21 o 
   5   3   5     1569.25     1568.30     26.42 o 
   7   3   5      434.10      432.67     20.71 o 
   9   3   5      293.20      301.70     18.56 o 
  11   3   5      331.54      381.16     22.27 o 
 -20   4   5      123.60      139.49     16.88 o 
 -18   4   5      332.89      325.60     19.39 o 
 -16   4   5      978.90      971.24     26.21 o 
 -14   4   5     1139.93     1136.16     26.75 o 
 -12   4   5     2571.99     2426.06     31.21 o 
 -10   4   5     2156.63     2202.88     21.80 o 
  -8   4   5      626.83      623.44     10.24 o 
  -6   4   5     3230.00     3189.77     27.58 o 
  -4   4   5     3712.10     3795.55     36.15 o 
  -2   4   5     2925.24     2952.31     26.40 o 
   0   4   5     2107.50     1975.57     23.51 o 
   2   4   5     1051.59     1020.92     15.58 o 
   4   4   5     1658.14     1688.30     29.34 o 
   6   4   5      549.48      549.54     20.54 o 
   8   4   5      498.29      549.31     22.36 o 
  10   4   5      471.08      494.01     22.76 o 
 -19   5   5       15.20        9.66     12.26 o 
 -17   5   5      473.62      485.45     28.02 o 
 -15   5   5      188.29      191.90     14.81 o 
 -13   5   5     1126.50     1188.95     38.40 o 
 -11   5   5     1662.66     1639.01     22.86 o 
  -9   5   5      235.68      248.71      8.30 o 
  -7   5   5     3993.91     3979.64     33.81 o 
  -5   5   5     5297.27     5311.05     42.29 o 
  -3   5   5     2087.52     2192.20     22.06 o 
  -1   5   5     1114.49     1137.67     14.72 o 
   1   5   5       15.56        9.17      6.40 o 
   3   5   5     1339.36     1306.41     23.90 o 
   5   5   5      934.78      897.89     21.81 o 
   7   5   5       27.28       24.07     11.22 o 
   9   5   5      197.68      212.87     17.22 o 
  11   5   5       70.27       97.00     22.81 o 
 -18   6   5      307.93      294.42     20.28 o 
 -16   6   5      449.78      463.92     28.18 o 
 -14   6   5     1867.38     1776.46     36.09 o 
 -12   6   5     2521.14     2408.36     35.06 o 
 -10   6   5     1940.20     1926.22     25.85 o 
  -8   6   5      106.99      122.51      7.49 o 
  -6   6   5      277.59      289.99      9.37 o 
  -4   6   5     2411.38     2457.71     24.97 o 
  -2   6   5     3171.30     3162.92     35.78 o 
   0   6   5     1348.37     1364.84     24.87 o 
   2   6   5     1465.35     1411.98     23.37 o 
   4   6   5     1381.52     1400.04     30.86 o 
   6   6   5     1376.22     1303.23     35.49 o 
   8   6   5      562.27      576.18     23.87 o 
  10   6   5      350.02      371.56     27.81 o 
 -17   7   5      109.56      113.56     15.99 o 
 -15   7   5       28.27       17.63     11.64 o 
 -13   7   5       96.96       92.44     12.98 o 
 -11   7   5      453.52      458.89     16.27 o 
  -9   7   5       91.42       85.51      8.48 o 
  -7   7   5      817.68      784.59     15.32 o 
  -5   7   5     1063.32     1066.99     17.95 o 
  -3   7   5       29.73       32.60      7.35 o 
  -1   7   5      768.96      783.22     17.63 o 
   1   7   5       28.32       30.74      8.18 o 
   3   7   5       79.48       75.06      9.50 o 
   5   7   5       12.74       15.46      9.99 o 
   7   7   5       17.59       12.94     12.94 o 
   9   7   5      272.64      293.57     20.67 o 
 -16   8   5      240.90      251.43     18.92 o 
 -14   8   5     1160.00     1185.56     31.57 o 
 -12   8   5     1097.30     1125.17     30.13 o 
 -10   8   5     1638.97     1600.75     25.90 o 
  -8   8   5     1491.43     1520.56     24.33 o 
  -6   8   5     1842.06     1809.48     42.37 o 
  -4   8   5     4835.73     4733.43     95.67 o 
  -2   8   5     1135.07     1175.47     26.80 o 
   0   8   5      818.64      815.56     19.60 o 
   2   8   5     1656.38     1672.47     30.79 o 
   4   8   5      782.11      814.24     23.45 o 
   6   8   5      875.98      934.36     29.84 o 
   8   8   5      219.15      266.61     21.12 o 
 -15   9   5        1.68       -3.46     13.41 o 
 -13   9   5       58.83       68.70     14.43 o 
 -11   9   5       26.32       28.76     10.07 o 
  -9   9   5        1.50        2.10      8.77 o 
  -7   9   5        4.16        9.89     10.12 o 
  -5   9   5       79.82       81.52     12.02 o 
  -3   9   5       19.41       27.50      9.52 o 
  -1   9   5       13.02        3.59     10.14 o 
   1   9   5      142.52      128.06     14.04 o 
   3   9   5       39.86       29.22     11.44 o 
   5   9   5      102.54      103.03     18.89 o 
 -12  10   5      108.78      117.62     15.84 o 
 -10  10   5      921.56      977.87     25.50 o 
  -8  10   5      490.94      445.35     21.39 o 
  -6  10   5      219.52      235.97     17.67 o 
  -4  10   5      457.87      454.22     21.54 o 
  -2  10   5      469.15      450.37     21.33 o 
   0  10   5      351.86      395.74     19.38 o 
   2  10   5      458.84      499.01     23.88 o 
   4  10   5      489.90      508.55     21.91 o 
  -9  11   5      421.82      457.21     23.68 o 
  -7  11   5      512.30      549.51     24.67 o 
  -5  11   5      624.28      705.72     33.00 o 
  -3  11   5      208.97      242.83     20.08 o 
  -1  11   5       57.18       40.72     13.99 o 
 -22   0   6      360.61      321.91     29.44 o 
 -20   0   6     1099.28     1092.39     33.48 o 
 -18   0   6     3262.61     3161.39     79.81 o 
 -16   0   6    13534.95    13384.95    161.88 o 
 -14   0   6     3578.67     3625.57     55.32 o 
 -12   0   6     2596.40     2758.52     46.54 o 
 -10   0   6    11004.77    10849.66    155.06 o 
  -8   0   6     5860.29     5618.73     59.15 o 
  -6   0   6     8466.93     8581.35     85.83 o 
  -4   0   6     4459.63     4480.37     48.66 o 
  -2   0   6     6986.15     6938.06     86.60 o 
   0   0   6     5858.78     5792.95     76.08 o 
   2   0   6     1245.64     1206.60     28.20 o 
   4   0   6    16697.75    16010.25    327.67 o 
   6   0   6     8155.75     7768.46    104.29 o 
   8   0   6      622.37      657.12     32.02 o 
  10   0   6      833.34      892.93     92.03 o 
 -21   1   6        5.87       11.63     10.71 o 
 -19   1   6      190.01      196.74     12.45 o 
 -17   1   6      161.18      155.36     10.57 o 
 -15   1   6     2140.39     2146.19     28.33 o 
 -13   1   6       69.16       92.16      7.29 o 
 -11   1   6     1034.46     1053.58     24.65 o 
  -9   1   6      788.13      818.02     17.75 o 
  -7   1   6        4.13        9.49      3.16 o 
  -5   1   6       12.08       12.73      3.27 o 
  -3   1   6     1832.18     1926.50     25.94 o 
  -1   1   6      308.06      299.98     10.61 o 
   1   1   6      300.94      308.51     11.12 o 
   3   1   6      179.85      210.55     11.10 o 
   5   1   6     2017.71     2009.34     28.47 o 
   7   1   6        5.41       14.17      9.61 o 
   9   1   6      115.11      125.32     17.91 o 
  11   1   6       12.46       -0.82     15.39 o 
 -22   2   6      165.90      161.18     17.17 o 
 -20   2   6      401.38      377.91     20.83 o 
 -18   2   6     2461.96     2486.84     42.14 o 
 -16   2   6     1231.08     1261.93     22.18 o 
 -14   2   6      170.40      181.02      9.78 o 
 -12   2   6     4222.68     4150.15     41.54 o 
 -10   2   6     6366.77     6269.36     46.94 o 
  -8   2   6     3150.42     3026.71     28.72 o 
  -6   2   6     6487.83     6490.62     47.99 o 
  -4   2   6     5123.03     5008.27     38.48 o 
  -2   2   6     3339.45     3249.88     32.27 o 
   0   2   6     2138.98     2142.11     23.04 o 
   2   2   6     2569.45     2491.21     29.91 o 
   4   2   6     2461.49     2428.33     31.22 o 
   6   2   6      615.48      579.90     24.49 o 
   8   2   6      624.71      656.92     46.29 o 
  10   2   6      587.62      624.67     25.88 o 
 -21   3   6      302.22      303.47     29.47 o 
 -19   3   6      268.49      277.86     18.05 o 
 -17   3   6      466.23      420.02     18.69 o 
 -15   3   6      958.93      881.95     22.83 o 
 -13   3   6     1278.72     1310.53     20.47 o 
 -11   3   6     2112.66     2143.11     27.48 o 
  -9   3   6     4845.09     5125.24     40.13 o 
  -7   3   6      587.20      584.29     16.31 o 
  -5   3   6      463.86      441.97      8.92 o 
  -3   3   6     7259.09     7435.81     55.20 o 
  -1   3   6     4712.40     4639.29     54.69 o 
   1   3   6      638.16      622.85     13.09 o 
   3   3   6      449.27      466.44     17.35 o 
   5   3   6     1112.16     1141.29     32.17 o 
   7   3   6      581.45      622.32     24.70 o 
   9   3   6      181.82      198.50     17.07 o 
  11   3   6      350.67      337.70     22.76 o 
 -20   4   6      108.54      139.35     16.33 o 
 -18   4   6      805.43      744.66     32.94 o 
 -16   4   6     3554.78     3281.69     51.01 o 
 -14   4   6     2147.06     2101.36     31.93 o 
 -12   4   6     1423.64     1412.39     21.30 o 
 -10   4   6     1578.24     1540.12     17.57 o 
  -8   4   6     3707.95     3948.47     36.42 o 
  -6   4   6     3813.28     3863.60     32.69 o 
  -4   4   6     2479.45     2522.79     23.93 o 
  -2   4   6     3003.99     3115.97     28.33 o 
   0   4   6     1224.58     1232.93     15.90 o 
   2   4   6     1434.05     1428.36     36.32 o 
   4   4   6     4777.86     4672.98     63.74 o 
   6   4   6     1739.50     1788.29     46.74 o 
   8   4   6      115.71      135.88     15.82 o 
  10   4   6      356.50      356.93     25.11 o 
 -19   5   6      293.25      330.03     20.52 o 
 -17   5   6      129.80      139.15     14.73 o 
 -15   5   6      253.16      305.08     17.49 o 
 -13   5   6     1010.39     1033.71     43.53 o 
 -11   5   6     3411.84     3314.29     33.23 o 
  -9   5   6     2428.32     2395.58     24.01 o 
  -7   5   6     1037.24     1012.15     14.50 o 
  -5   5   6     4491.32     4481.77     37.66 o 
  -3   5   6     4084.31     4080.42     35.40 o 
  -1   5   6     2382.46     2347.12     29.05 o 
   1   5   6     1569.93     1538.69     26.62 o 
   3   5   6      535.36      516.87     20.00 o 
   5   5   6      106.12      117.06     14.16 o 
   7   5   6       81.98       68.12     13.78 o 
   9   5   6      394.26      419.05     23.48 o 
 -18   6   6       31.20       26.97     16.50 o 
 -16   6   6      294.75      299.63     18.83 o 
 -14   6   6       12.04       22.38     10.71 o 
 -12   6   6      793.85      772.68     22.96 o 
 -10   6   6      954.32      888.24     17.46 o 
  -8   6   6        9.82       16.63      5.41 o 
  -6   6   6     1687.45     1744.95     20.40 o 
  -4   6   6      882.38      901.14     16.98 o 
  -2   6   6      301.06      295.57     12.24 o 
   0   6   6      906.29      930.52     23.57 o 
   2   6   6       96.53       80.31     10.31 o 
   4   6   6      300.52      245.75     17.40 o 
   6   6   6       24.87       24.32     12.91 o 
   8   6   6       38.85       27.13     14.11 o 
 -17   7   6      283.48      338.67     37.78 o 
 -15   7   6      641.76      620.10     24.57 o 
 -13   7   6     1791.24     1683.61     34.93 o 
 -11   7   6     1274.38     1301.62     25.38 o 
  -9   7   6     4624.57     4529.54     47.66 o 
  -7   7   6     2621.21     2620.08     29.77 o 
  -5   7   6     1430.71     1405.49     20.77 o 
  -3   7   6     6046.06     6021.90     59.66 o 
  -1   7   6     2238.16     2224.14     40.88 o 
   1   7   6     1026.15     1019.99     23.68 o 
   3   7   6     1231.30     1233.57     31.02 o 
   5   7   6      352.11      356.80     22.88 o 
   7   7   6      287.66      291.82     21.20 o 
 -16   8   6      262.64      286.01     20.04 o 
 -14   8   6       90.47       99.25     14.70 o 
 -12   8   6       76.06       78.38     12.79 o 
 -10   8   6      405.55      392.98     14.36 o 
  -8   8   6      272.51      261.51     13.92 o 
  -6   8   6       54.98       49.47      9.22 o 
  -4   8   6        0.28       -2.51      8.19 o 
  -2   8   6     1231.31     1225.48     37.94 o 
   0   8   6      329.98      331.20     16.25 o 
   2   8   6      131.51      124.86     12.77 o 
   4   8   6      312.16      327.21     21.09 o 
   6   8   6      119.19      116.78     17.11 o 
 -15   9   6      780.74      883.77     29.78 o 
 -13   9   6     1031.41     1137.14     32.27 o 
 -11   9   6     1301.12     1237.56     30.75 o 
  -9   9   6     1265.23     1289.71     27.59 o 
  -7   9   6      757.03      769.80     24.46 o 
  -5   9   6     1609.99     1586.56     33.64 o 
  -3   9   6     1961.48     2009.36     34.53 o 
  -1   9   6      540.34      579.67     27.05 o 
   1   9   6      930.08      940.70     48.05 o 
   3   9   6     1309.50     1309.19     55.44 o 
 -12  10   6        1.69        4.53     14.48 o 
 -10  10   6      114.73      110.65     18.62 o 
  -8  10   6      165.26      198.57     16.96 o 
  -6  10   6       29.04        9.69     12.18 o 
  -4  10   6       24.75        6.40     12.13 o 
  -2  10   6       37.91       31.90     11.39 o 
   0  10   6       15.01       -0.09     12.51 o 
   2  10   6       18.77       31.24     16.27 o 
  -7  11   6      421.10      453.69     23.38 o 
  -5  11   6      241.61      212.05     18.43 o 
  -3  11   6      820.49      865.69     29.18 o 
 -21   1   7      489.32      495.99     20.04 o 
 -19   1   7      378.18      441.50     16.21 o 
 -17   1   7     1358.57     1312.61     22.90 o 
 -15   1   7     2825.28     2788.65     36.82 o 
 -13   1   7      184.72      194.90      9.74 o 
 -11   1   7     3014.53     3080.71     32.86 o 
  -9   1   7     5113.54     5082.78     54.64 o 
  -7   1   7     2533.18     2618.70     23.49 o 
  -5   1   7    13668.16    14354.56     98.71 o 
  -3   1   7     8109.14     8013.34     70.24 o 
  -1   1   7     2920.09     2859.17     32.84 o 
   1   1   7      664.05      634.16     15.36 o 
   3   1   7      247.52      257.63     12.36 o 
   5   1   7     2957.58     2916.28     37.61 o 
   7   1   7      398.11      436.19     17.85 o 
   9   1   7        7.34        9.97     15.44 o 
 -22   2   7      250.96      259.27     24.28 o 
 -20   2   7      102.12      110.21     12.69 o 
 -18   2   7      327.86      353.15     14.34 o 
 -16   2   7       17.95       10.21      7.21 o 
 -14   2   7      132.56      135.01      8.74 o 
 -12   2   7     2728.30     2695.38     30.89 o 
 -10   2   7      957.78      866.09     15.86 o 
  -8   2   7      250.85      259.64      8.98 o 
  -6   2   7     1050.34     1236.43     14.39 o 
  -4   2   7      384.07      488.81      9.93 o 
  -2   2   7     1716.70     1704.68     22.98 o 
   0   2   7      201.24      200.11     12.11 o 
   2   2   7      171.60      185.63     10.70 o 
   4   2   7      261.99      254.33     19.11 o 
   6   2   7      120.89      137.67     14.35 o 
   8   2   7      332.47      314.65     19.87 o 
  10   2   7       24.16       28.76     16.60 o 
 -21   3   7      272.72      287.42     20.00 o 
 -19   3   7      214.74      242.73     18.49 o 
 -17   3   7     2171.87     2063.48     33.59 o 
 -15   3   7     1118.49     1122.44     21.81 o 
 -13   3   7      273.97      301.76     11.46 o 
 -11   3   7     1548.54     1602.14     19.64 o 
  -9   3   7     2699.75     2691.06     25.06 o 
  -7   3   7     3338.48     3336.93     29.23 o 
  -5   3   7      725.37      583.71     10.52 o 
  -3   3   7      603.45      554.48     11.50 o 
  -1   3   7     2450.67     2429.06     30.70 o 
   1   3   7     1012.17      983.99     18.50 o 
   3   3   7      907.17      877.10     22.94 o 
   5   3   7      691.86      695.88     23.71 o 
   7   3   7      158.47      173.48     15.94 o 
   9   3   7      144.15      152.63     19.93 o 
 -20   4   7      208.03      192.70     17.77 o 
 -18   4   7      249.16      270.12     18.06 o 
 -16   4   7      562.15      529.42     20.79 o 
 -14   4   7     1394.38     1372.30     22.32 o 
 -12   4   7     1875.31     1852.66     27.27 o 
 -10   4   7     3352.21     3276.27     29.75 o 
  -8   4   7     1122.34     1153.30     21.60 o 
  -6   4   7      419.50      390.92      9.72 o 
  -4   4   7     3357.93     3330.52     30.32 o 
  -2   4   7     2160.30     2149.56     26.88 o 
   0   4   7     1071.44     1076.92     21.65 o 
   2   4   7      562.87      546.18     37.29 o 
   4   4   7      545.94      505.25     21.31 o 
   6   4   7      635.84      646.15     24.95 o 
   8   4   7      148.80      166.63     17.38 o 
 -19   5   7        9.60       25.46     12.66 o 
 -17   5   7      359.14      385.07     19.90 o 
 -15   5   7     1212.42     1208.67     29.01 o 
 -13   5   7       61.07       81.71     11.00 o 
 -11   5   7      881.77      926.37     15.90 o 
  -9   5   7     1467.52     1479.03     18.40 o 
  -7   5   7     1213.44     1310.01     17.24 o 
  -5   5   7     3792.66     3823.52     34.33 o 
  -3   5   7     1346.05     1296.04     18.72 o 
  -1   5   7      794.12      797.24     28.06 o 
   1   5   7      683.17      629.12     21.52 o 
   3   5   7      104.26      114.09     13.63 o 
   5   5   7      469.07      438.22     29.06 o 
   7   5   7       37.28       21.47     13.78 o 
 -20   6   7      199.76      204.30     19.30 o 
 -18   6   7     1048.40     1013.14     37.57 o 
 -16   6   7      976.71     1001.22     28.69 o 
 -14   6   7      963.13     1010.08     28.85 o 
 -12   6   7     1252.70     1174.74     27.71 o 
 -10   6   7     2237.38     2194.03     35.33 o 
  -8   6   7     2422.40     2458.08     25.95 o 
  -6   6   7       58.56       61.01      6.48 o 
  -4   6   7      203.46      233.03     13.21 o 
  -2   6   7      927.99      934.68     21.20 o 
   0   6   7     1609.50     1607.02     62.06 o 
   2   6   7     1381.99     1420.88     34.41 o 
   4   6   7      660.72      720.23     25.27 o 
   6   6   7      210.65      235.82     19.53 o 
 -17   7   7        5.67       -0.02     12.57 o 
 -15   7   7       92.74      110.03     14.44 o 
 -13   7   7       95.67      106.17     12.82 o 
 -11   7   7      484.90      460.13     16.57 o 
  -9   7   7      154.68      167.29      9.94 o 
  -7   7   7      429.30      409.77     12.83 o 
  -5   7   7      659.53      641.89     16.70 o 
  -3   7   7      357.90      315.72     14.77 o 
  -1   7   7      191.80      219.03     15.29 o 
   1   7   7      165.93      167.10     15.05 o 
   3   7   7        4.93        2.98     11.29 o 
   5   7   7       75.94       78.18     14.93 o 
 -16   8   7      796.31      832.55     28.31 o 
 -14   8   7      520.56      498.13     22.69 o 
 -12   8   7     1263.74     1297.12     30.85 o 
 -10   8   7      993.05     1037.17     31.46 o 
  -8   8   7     1965.80     1908.72     31.08 o 
  -6   8   7     1225.54     1268.18     26.18 o 
  -4   8   7     1765.52     1787.32     29.17 o 
  -2   8   7     2454.82     2499.19     66.00 o 
   0   8   7      373.79      368.28     20.05 o 
   2   8   7      749.34      789.84     26.85 o 
   4   8   7      668.51      692.49     27.83 o 
 -15   9   7       72.02       77.33     15.91 o 
 -13   9   7       82.85       65.60     25.21 o 
 -11   9   7      263.03      312.40     19.05 o 
  -9   9   7       79.73       87.83     12.99 o 
  -7   9   7      125.35      112.34     13.38 o 
  -5   9   7       24.96        7.65      9.81 o 
  -3   9   7       23.23       15.98     11.41 o 
  -1   9   7        6.85        5.70     11.78 o 
   1   9   7       17.18       19.85     12.99 o 
   3   9   7        2.29        0.11     19.65 o 
 -12  10   7      184.41      184.87     26.82 o 
 -10  10   7      370.48      351.99     23.39 o 
  -8  10   7      470.12      465.59     23.87 o 
  -6  10   7      106.49       97.58     17.23 o 
  -4  10   7      373.49      404.93     24.31 o 
  -2  10   7      646.79      628.00     25.85 o 
   0  10   7      179.46      203.74     23.83 o 
 -22   0   8      178.33      180.57     27.31 o 
 -20   0   8      980.46      996.90     31.53 o 
 -18   0   8      905.54      873.49     27.06 o 
 -16   0   8     6219.31     6062.77     83.84 o 
 -14   0   8    18953.98    17884.46    205.34 o 
 -12   0   8     4049.61     3922.76     56.98 o 
 -10   0   8     2947.87     3045.93     38.02 o 
  -8   0   8     3941.54     3937.88     46.28 o 
  -6   0   8     4531.27     4577.51     63.33 o 
  -4   0   8     9077.10     8906.38    110.68 o 
  -2   0   8     1576.68     1478.80     31.80 o 
   0   0   8     1579.06     1510.91     33.96 o 
   2   0   8     1040.88     1005.41     34.63 o 
   4   0   8     1885.90     1885.75     50.32 o 
   6   0   8     8059.26     7412.41    131.06 o 
   8   0   8     1288.43     1192.52     46.74 o 
 -23   1   8      127.11      131.94     14.39 o 
 -21   1   8      111.91      106.06     12.55 o 
 -19   1   8       52.91       56.25      9.36 o 
 -17   1   8      109.26      107.40      9.20 o 
 -15   1   8      521.85      527.43     17.36 o 
 -13   1   8      915.42      886.54     31.30 o 
 -11   1   8      409.16      357.24     14.79 o 
  -9   1   8      201.31      210.19      7.27 o 
  -7   1   8      135.34      144.87      6.77 o 
  -5   1   8       58.25       60.18      6.52 o 
  -3   1   8      296.98      275.73     11.38 o 
  -1   1   8      360.87      340.31     12.47 o 
   1   1   8        3.59        0.57      7.09 o 
   3   1   8      211.99      193.03     11.95 o 
   5   1   8       87.38       53.76     10.99 o 
   7   1   8      710.37      605.72     25.09 o 
 -22   2   8      327.37      338.02     21.09 o 
 -20   2   8      296.97      271.21     16.17 o 
 -18   2   8      914.29      919.07     20.15 o 
 -16   2   8     4011.24     3852.52     42.97 o 
 -14   2   8      862.86      868.84     17.36 o 
 -12   2   8      395.66      409.72     12.52 o 
 -10   2   8     5223.38     5144.01     42.97 o 
  -8   2   8     3883.39     3780.91     34.31 o 
  -6   2   8     2691.48     2588.23     27.33 o 
  -4   2   8     3965.29     3898.96     41.59 o 
  -2   2   8     1975.40     2038.83     27.52 o 
   0   2   8     1399.55     1368.95     22.72 o 
   2   2   8      853.90      863.98     19.83 o 
   4   2   8     1109.60     1121.97     25.36 o 
   6   2   8      599.88      605.90     24.41 o 
   8   2   8       79.49       75.96     15.24 o 
 -21   3   8      728.40      734.27     30.25 o 
 -19   3   8      244.83      248.79     17.30 o 
 -17   3   8      132.75      149.55     12.33 o 
 -15   3   8      910.38      828.35     19.16 o 
 -13   3   8     2578.64     2341.79     29.51 o 
 -11   3   8     1370.88     1354.45     20.53 o 
  -9   3   8      808.86      829.36     13.06 o 
  -7   3   8     2339.44     2455.27     24.08 o 
  -5   3   8      882.31      866.94     16.47 o 
  -3   3   8     1217.75     1196.05     23.79 o 
  -1   3   8     2200.05     2191.12     31.67 o 
   1   3   8      784.61      785.32     20.08 o 
   3   3   8      301.36      294.13     18.84 o 
   5   3   8      485.90      481.20     21.72 o 
   7   3   8      417.66      427.86     23.48 o 
 -20   4   8      818.06      822.33     35.08 o 
 -18   4   8      605.68      561.64     22.10 o 
 -16   4   8     2239.55     2082.87     33.41 o 
 -14   4   8     2364.23     2123.71     28.70 o 
 -12   4   8     1205.99     1170.40     24.78 o 
 -10   4   8     2583.60     2595.52     26.03 o 
  -8   4   8     2810.78     2931.41     28.09 o 
  -6   4   8     1992.87     1994.44     23.47 o 
  -4   4   8      720.12      695.59     15.64 o 
  -2   4   8     1394.59     1424.49     22.84 o 
   0   4   8     2632.64     2603.92     50.56 o 
   2   4   8      487.48      467.39     20.38 o 
   4   4   8      353.90      303.47     22.62 o 
   6   4   8     1444.44     1375.08     38.92 o 
 -21   5   8      320.88      323.23     24.91 o 
 -19   5   8      495.12      504.77     23.65 o 
 -17   5   8      656.71      690.77     28.02 o 
 -15   5   8       95.34      141.59     14.94 o 
 -13   5   8      132.96      176.23     13.40 o 
 -11   5   8     1504.46     1519.07     21.14 o 
  -9   5   8     4504.22     4398.30     38.60 o 
  -7   5   8     1336.01     1320.37     17.75 o 
  -5   5   8      488.58      484.47     16.18 o 
  -3   5   8     2583.79     2581.67     41.65 o 
  -1   5   8     2246.35     2174.08     39.11 o 
   1   5   8     1338.60     1306.38     35.27 o 
   3   5   8      439.18      448.00     25.32 o 
   5   5   8       42.11       37.81     15.36 o 
 -20   6   8      155.14      148.25     17.28 o 
 -18   6   8       97.71      105.69     18.68 o 
 -16   6   8      161.03      138.69     14.35 o 
 -14   6   8      214.39      229.50     16.17 o 
 -12   6   8        3.10        4.30      7.82 o 
 -10   6   8     1377.79     1405.80     19.38 o 
  -8   6   8      501.45      494.99     12.22 o 
  -6   6   8        3.19       -0.34      5.89 o 
  -4   6   8     1048.31     1032.23     25.15 o 
  -2   6   8      312.44      302.58     17.56 o 
   0   6   8      365.75      349.11     19.00 o 
   2   6   8      286.70      302.97     19.17 o 
   4   6   8       11.63      -14.02     14.74 o 
 -17   7   8     1004.06     1019.91     30.85 o 
 -15   7   8      204.58      230.27     17.23 o 
 -13   7   8      465.56      443.66     20.46 o 
 -11   7   8     1771.55     1772.14     30.25 o 
  -9   7   8     2510.74     2591.00     30.86 o 
  -7   7   8     4278.03     4266.61     47.24 o 
  -5   7   8      550.76      553.46     21.55 o 
  -3   7   8      878.15      854.79     25.82 o 
  -1   7   8     4249.08     4122.49     70.43 o 
   1   7   8     1235.81     1259.15     52.10 o 
   3   7   8      363.24      416.65     23.24 o 
 -16   8   8      155.79      172.65     17.64 o 
 -14   8   8       59.89      102.66     14.81 o 
 -12   8   8        1.06       14.25     10.65 o 
 -10   8   8        9.03       -9.44      9.44 o 
  -8   8   8       56.57       38.24      9.74 o 
  -6   8   8      259.03      235.65     16.17 o 
  -4   8   8        8.37        1.08     10.59 o 
  -2   8   8       42.31       56.99     14.17 o 
   0   8   8      343.92      332.50     20.83 o 
   2   8   8       22.79       34.46     14.16 o 
 -15   9   8     1379.42     1543.80     42.38 o 
 -13   9   8     1127.84     1298.40     39.80 o 
 -11   9   8     1028.41     1064.70     49.62 o 
  -9   9   8      928.45      950.66     27.21 o 
  -7   9   8      840.33      823.69     32.13 o 
  -5   9   8      696.23      754.70     25.40 o 
  -3   9   8     1493.80     1511.62     47.72 o 
  -1   9   8      731.48      754.51     27.99 o 
 -10  10   8       10.25       -7.68     14.76 o 
  -8  10   8      252.34      265.97     22.74 o 
  -6  10   8       72.28       85.37     16.44 o 
  -4  10   8        0.83       12.90     18.22 o 
 -23   1   9     1216.24     1367.31     31.58 o 
 -21   1   9      275.95      278.50     14.98 o 
 -19   1   9      427.40      408.58     15.24 o 
 -17   1   9      685.20      719.21     17.61 o 
 -15   1   9     3834.17     3516.27     39.61 o 
 -13   1   9     2311.69     2185.18     28.27 o 
 -11   1   9       18.84        6.80      5.63 o 
  -9   1   9     2460.26     2587.82     30.04 o 
  -7   1   9     3726.55     3700.77     39.56 o 
  -5   1   9     3595.93     3551.22     39.40 o 
  -3   1   9     5501.16     5350.22     54.56 o 
  -1   1   9     1511.54     1465.37     24.53 o 
   1   1   9     1197.12     1195.14     23.06 o 
   3   1   9      284.81      339.61     16.69 o 
   5   1   9      231.01      273.71     17.12 o 
   7   1   9      633.70      611.68     30.70 o 
 -22   2   9       12.00        3.80     13.11 o 
 -20   2   9       79.07       86.49     10.24 o 
 -18   2   9       36.86       31.40      8.20 o 
 -16   2   9     1002.07      943.78     25.55 o 
 -14   2   9      162.15      129.95      8.90 o 
 -12   2   9      198.63      204.76     12.41 o 
 -10   2   9      772.99      796.35     13.25 o 
  -8   2   9      533.91      519.61     13.42 o 
  -6   2   9      781.30      752.28     16.15 o 
  -4   2   9      453.59      502.83     24.69 o 
  -2   2   9      295.58      310.91     15.11 o 
   0   2   9      329.86      361.42     14.90 o 
   2   2   9      208.81      236.88     14.57 o 
   4   2   9      333.72      315.43     19.74 o 
   6   2   9        9.59       18.45     13.44 o 
 -21   3   9      421.29      396.07     22.07 o 
 -19   3   9      580.75      638.86     20.89 o 
 -17   3   9      481.14      508.91     15.39 o 
 -15   3   9     1992.87     1911.53     27.56 o 
 -13   3   9      520.20      538.38     14.84 o 
 -11   3   9      921.75      975.71     18.55 o 
  -9   3   9     2083.96     2111.91     28.99 o 
  -7   3   9     1252.45     1239.13     20.40 o 
  -5   3   9     1029.45     1015.43     19.00 o 
  -3   3   9      308.93      315.70     12.86 o 
  -1   3   9      836.98      866.61     19.23 o 
   1   3   9      861.60      865.30     25.97 o 
   3   3   9       97.43      112.93     14.88 o 
   5   3   9      312.43      330.52     21.98 o 
 -20   4   9      182.06      170.30     16.42 o 
 -18   4   9      287.35      283.17     18.43 o 
 -16   4   9      369.56      415.76     15.33 o 
 -14   4   9      944.22      897.70     18.82 o 
 -12   4   9     1374.02     1295.47     21.60 o 
 -10   4   9     1483.86     1464.75     18.79 o 
  -8   4   9     2452.12     2411.62     30.15 o 
  -6   4   9      543.86      534.16     14.60 o 
  -4   4   9      394.75      398.79     16.58 o 
  -2   4   9     1646.09     1613.54     28.71 o 
   0   4   9      768.86      734.23     24.43 o 
   2   4   9      369.91      339.42     20.09 o 
   4   4   9      156.36      174.73     17.36 o 
 -21   5   9      304.47      301.92     25.11 o 
 -19   5   9      306.52      300.36     20.63 o 
 -17   5   9        9.40       20.52     11.67 o 
 -15   5   9      273.31      269.86     12.82 o 
 -13   5   9      761.32      778.44     18.22 o 
 -11   5   9      415.83      477.27     14.33 o 
  -9   5   9     1521.17     1588.11     21.98 o 
  -7   5   9      265.70      258.47     11.79 o 
  -5   5   9      463.72      458.23     14.36 o 
  -3   5   9     2776.38     2761.96     45.09 o 
  -1   5   9     1026.52      968.97     27.12 o 
   1   5   9      269.48      263.28     19.00 o 
   3   5   9       11.93       21.16     13.13 o 
   5   5   9       41.40       29.39     15.79 o 
 -20   6   9      474.36      480.97     24.52 o 
 -18   6   9      634.20      613.54     25.12 o 
 -16   6   9      783.26      748.58     33.00 o 
 -14   6   9      436.06      455.41     20.04 o 
 -12   6   9     1643.89     1607.46     25.79 o 
 -10   6   9     2307.25     2279.41     28.23 o 
  -8   6   9     1656.38     1620.75     22.84 o 
  -6   6   9      312.91      291.55     16.33 o 
  -4   6   9      245.53      212.47     15.89 o 
  -2   6   9       37.59       24.54     11.73 o 
   0   6   9      790.60      828.49     27.28 o 
   2   6   9      313.01      337.66     21.00 o 
   4   6   9      274.76      307.72     23.04 o 
 -17   7   9       13.12        4.93     13.05 o 
 -15   7   9       34.60       42.78     12.94 o 
 -13   7   9      102.56      144.02     14.11 o 
 -11   7   9       22.83       25.32      9.28 o 
  -9   7   9      388.49      372.66     14.23 o 
  -7   7   9       63.91       59.15     11.28 o 
  -5   7   9      201.74      182.26     14.85 o 
  -3   7   9      552.00      528.46     22.38 o 
  -1   7   9      273.46      264.69     19.00 o 
   1   7   9      165.17      158.62     17.19 o 
 -16   8   9     1121.71     1187.26     32.79 o 
 -14   8   9      514.46      482.29     24.91 o 
 -12   8   9      716.36      644.00     27.62 o 
 -10   8   9     1324.61     1390.87     43.21 o 
  -8   8   9      837.44      881.13     25.65 o 
  -6   8   9     1055.20     1005.21     27.56 o 
  -4   8   9      588.63      616.38     23.51 o 
  -2   8   9     1608.98     1598.64     68.08 o 
   0   8   9     1033.87     1013.18     31.97 o 
 -13   9   9       30.78       12.66     15.49 o 
 -11   9   9       20.51       25.88     25.88 o 
  -9   9   9       36.68       40.34     29.48 o 
  -7   9   9        7.19       -1.69     13.14 o 
  -5   9   9        0.47       -8.96     13.72 o 
  -3   9   9       46.56       37.53     14.16 o 
 -22   0  10      463.27      488.18     33.03 o 
 -20   0  10      112.40       81.06     14.38 o 
 -18   0  10     2135.23     2038.93     42.60 o 
 -16   0  10     2288.61     2163.42     42.29 o 
 -14   0  10     8528.85     8258.77    107.01 o 
 -12   0  10     9712.19     9447.70    147.94 o 
 -10   0  10     1815.66     1843.63     46.74 o 
  -8   0  10     4610.67     4689.40     68.78 o 
  -6   0  10     2471.00     2523.70     46.45 o 
  -4   0  10     1455.69     1403.05     43.62 o 
  -2   0  10     2075.60     1975.07     42.03 o 
   0   0  10      611.07      595.49     25.40 o 
   2   0  10     1129.72     1134.50     47.81 o 
   4   0  10      151.34      175.28     24.34 o 
 -23   1  10        6.52       -9.57     11.13 o 
 -21   1  10      122.99      144.94     12.60 o 
 -19   1  10       46.93       33.92      8.88 o 
 -17   1  10        9.39       -5.76      6.70 o 
 -15   1  10      202.58      204.65     11.41 o 
 -13   1  10     1516.17     1557.17     25.38 o 
 -11   1  10      746.54      732.54     43.79 o 
  -9   1  10      590.37      611.01     20.02 o 
  -7   1  10      441.56      429.92     14.04 o 
  -5   1  10       55.10       45.31      8.18 o 
  -3   1  10       40.44       37.85      8.36 o 
  -1   1  10      160.14      156.31     11.02 o 
   1   1  10      285.01      271.27     14.77 o 
   3   1  10        7.25      -10.20     10.20 o 
   5   1  10       13.98      -15.67     17.59 o 
 -22   2  10      369.42      428.22     23.84 o 
 -20   2  10      481.39      450.35     20.79 o 
 -18   2  10      371.53      358.00     14.24 o 
 -16   2  10     1786.25     1721.91     26.50 o 
 -14   2  10     3918.87     3758.77     53.48 o 
 -12   2  10      196.13      219.10     12.34 o 
 -10   2  10      666.03      648.30     16.81 o 
  -8   2  10     4320.83     4294.57     54.45 o 
  -6   2  10     1653.46     1648.63     25.41 o 
  -4   2  10     1266.86     1206.20     24.54 o 
  -2   2  10     1464.32     1481.73     25.31 o 
   0   2  10      771.87      769.74     24.12 o 
   2   2  10      452.77      529.91     23.33 o 
   4   2  10      237.32      231.41     20.10 o 
 -21   3  10      425.30      480.25     22.41 o 
 -19   3  10      785.01      741.51     20.36 o 
 -17   3  10      658.72      631.88     16.97 o 
 -15   3  10      340.01      333.69     13.40 o 
 -13   3  10      495.60      406.21     16.51 o 
 -11   3  10     1391.15     1280.86     27.26 o 
  -9   3  10     1248.76     1226.35     20.90 o 
  -7   3  10     1296.60     1272.71     21.96 o 
  -5   3  10      747.06      776.98     17.76 o 
  -3   3  10       61.26       58.34      8.93 o 
  -1   3  10      717.41      710.51     20.76 o 
   1   3  10     1261.34     1240.02     32.70 o 
   3   3  10      255.10      287.97     20.17 o 
 -20   4  10      672.22      680.62     25.46 o 
 -18   4  10      543.11      590.50     19.71 o 
 -16   4  10      304.87      302.64     13.71 o 
 -14   4  10     3132.98     2931.72     47.05 o 
 -12   4  10     3100.27     3002.76     53.95 o 
 -10   4  10     1143.44     1122.66     22.67 o 
  -8   4  10      722.13      697.81     16.68 o 
  -6   4  10     1014.99     1066.69     20.65 o 
  -4   4  10     1678.81     1704.53     26.93 o 
  -2   4  10      604.70      624.04     23.34 o 
   0   4  10      413.34      419.94     21.50 o 
   2   4  10      460.96      482.94     36.74 o 
 -21   5  10     1413.48     1689.64     79.09 o 
 -19   5  10      319.26      319.82     20.25 o 
 -17   5  10      414.44      432.03     20.61 o 
 -15   5  10      462.84      509.30     19.08 o 
 -13   5  10      243.42      281.97     13.20 o 
 -11   5  10      329.76      359.59     16.54 o 
  -9   5  10     1137.46     1120.08     25.40 o 
  -7   5  10     2039.37     1961.20     28.48 o 
  -5   5  10      422.26      415.94     21.59 o 
  -3   5  10      657.39      634.69     22.99 o 
  -1   5  10     1450.14     1397.56     34.12 o 
   1   5  10      556.02      546.38     24.70 o 
   3   5  10      322.89      307.73     22.46 o 
 -18   6  10      182.20      191.26     17.56 o 
 -16   6  10       39.96       29.56     12.00 o 
 -14   6  10      263.98      272.40     15.11 o 
 -12   6  10      156.96      209.23     15.17 o 
 -10   6  10       25.86       47.39      9.28 o 
  -8   6  10      960.39      883.51     21.73 o 
  -6   6  10       53.28       41.71     11.58 o 
  -4   6  10       42.18       33.27     12.03 o 
  -2   6  10      621.44      662.32     35.87 o 
   0   6  10       58.37       59.84     14.94 o 
 -17   7  10      329.84      343.13     21.00 o 
 -15   7  10      754.46      785.41     28.23 o 
 -13   7  10      370.72      399.48     23.22 o 
 -11   7  10     1040.79      991.75     36.09 o 
  -9   7  10      901.81      942.00     25.99 o 
  -7   7  10     1200.86     1242.59     35.28 o 
  -5   7  10     2364.74     2411.43     44.50 o 
  -3   7  10      432.04      464.95     30.65 o 
  -1   7  10      785.79      815.74     29.56 o 
 -16   8  10        2.88       20.26     14.74 o 
 -14   8  10      224.49      330.20     38.11 o 
 -12   8  10      268.11      275.61     25.91 o 
 -10   8  10        6.84       -2.16     15.25 o 
  -8   8  10      157.18      164.77     17.62 o 
  -6   8  10      117.97      112.48     14.61 o 
  -4   8  10       14.95        8.92     12.72 o 
  -2   8  10       31.49       24.65     13.95 o 
  -9   9  10      881.83      903.06     53.21 o 
  -7   9  10      816.51      815.51     32.36 o 
 -21   1  11     1139.05     1118.17     24.44 o 
 -19   1  11      652.89      577.97     17.36 o 
 -17   1  11      786.50      813.69     20.36 o 
 -15   1  11      594.26      626.32     20.28 o 
 -13   1  11     2615.30     2574.94     41.81 o 
 -11   1  11      983.87      963.54     24.62 o 
  -9   1  11      267.81      252.33     12.56 o 
  -7   1  11     1843.13     1792.09     27.45 o 
  -5   1  11      696.54      669.69     19.19 o 
  -3   1  11     1742.67     1712.80     28.44 o 
  -1   1  11     2538.16     2445.48     35.93 o 
   1   1  11      587.76      618.63     21.70 o 
   3   1  11      217.26      223.55     19.17 o 
 -22   2  11      153.15      187.77     21.11 o 
 -20   2  11      168.83      121.53     11.14 o 
 -18   2  11      312.98      309.57     15.17 o 
 -16   2  11       87.43      102.22      9.27 o 
 -14   2  11      224.10      228.73     14.88 o 
 -12   2  11        6.08       12.66      9.06 o 
 -10   2  11      993.05      947.51     24.57 o 
  -8   2  11      925.66      914.21     19.42 o 
  -6   2  11       58.71       46.16      8.47 o 
  -4   2  11        6.16        9.87      8.38 o 
  -2   2  11      217.68      189.15     12.43 o 
   0   2  11       15.78        8.48     10.49 o 
   2   2  11       99.53       89.76     15.96 o 
 -21   3  11       20.42       12.38     11.11 o 
 -19   3  11      446.16      444.80     17.83 o 
 -17   3  11      322.18      331.50     14.03 o 
 -15   3  11     1198.00     1200.89     27.80 o 
 -13   3  11     2175.40     2111.93     43.73 o 
 -11   3  11      108.56      117.23     11.96 o 
  -9   3  11      436.03      449.24     15.54 o 
  -7   3  11     1090.57     1128.70     21.84 o 
  -5   3  11      946.13      940.76     25.94 o 
  -3   3  11      471.58      503.92     18.96 o 
  -1   3  11       11.30        8.01     12.72 o 
   1   3  11      217.21      257.02     19.87 o 
 -20   4  11      884.69      941.78     29.11 o 
 -18   4  11      218.82      175.49     16.61 o 
 -16   4  11      346.67      340.87     15.94 o 
 -14   4  11      264.33      267.96     16.46 o 
 -12   4  11      836.87      818.54     23.45 o 
 -10   4  11     1098.92     1074.08     23.06 o 
  -8   4  11     1073.56     1026.72     20.81 o 
  -6   4  11      960.99      997.85     21.53 o 
  -4   4  11       94.25       99.65     13.44 o 
  -2   4  11      379.77      375.63     20.61 o 
   0   4  11      790.35      809.75     29.28 o 
 -19   5  11      152.64      172.57     23.87 o 
 -17   5  11       96.84      115.05     13.88 o 
 -15   5  11       97.24      131.48     13.29 o 
 -13   5  11      877.36      864.31     24.57 o 
 -11   5  11      229.25      238.82     16.17 o 
  -9   5  11       63.20       55.04      8.80 o 
  -7   5  11      905.99      941.22     20.83 o 
  -5   5  11      307.24      303.55     18.95 o 
  -3   5  11      510.36      523.72     23.52 o 
  -1   5  11      802.92      847.82     29.44 o 
 -18   6  11      191.77      189.61     21.73 o 
 -16   6  11      849.74      802.82     29.03 o 
 -14   6  11     1306.21     1280.83     30.35 o 
 -12   6  11      486.33      481.76     19.68 o 
 -10   6  11      698.96      688.85     28.62 o 
  -8   6  11      983.99     1048.09     44.21 o 
  -6   6  11     1295.32     1317.38     32.48 o 
  -4   6  11      164.64      169.77     16.98 o 
  -2   6  11      311.54      295.93     20.94 o 
 -17   7  11      135.91      203.27     20.72 o 
 -15   7  11        6.43      -15.74     15.74 o 
 -13   7  11       12.56        7.62     12.71 o 
 -11   7  11       98.74      101.25     16.47 o 
  -9   7  11      143.49      150.95     17.11 o 
  -7   7  11      247.32      257.74     21.38 o 
  -5   7  11       18.44       -3.24     12.36 o 
  -3   7  11      190.42      184.35     17.83 o 
 -14   8  11     1235.68     1330.14     67.59 o 
 -10   8  11      551.40      445.78     46.02 o 
  -8   8  11      667.94      704.09     26.06 o 
  -6   8  11      615.09      640.52     26.56 o 
 -22   0  12     1412.47     1396.28     38.97 o 
 -20   0  12      685.15      691.16     28.25 o 
 -18   0  12      277.48      294.96     25.18 o 
 -16   0  12     1224.54     1219.27     41.17 o 
 -14   0  12     1628.08     1582.71     46.19 o 
 -12   0  12     9295.75     9251.68    151.49 o 
 -10   0  12     5985.08     5908.24    107.24 o 
  -8   0  12      662.49      704.39     26.23 o 
  -6   0  12     1269.38     1256.42     38.05 o 
  -4   0  12      725.86      758.87     29.03 o 
  -2   0  12     1339.12     1363.51     39.26 o 
   0   0  12      612.51      593.85     29.33 o 
 -21   1  12       13.52       23.50      9.67 o 
 -19   1  12      363.20      341.45     18.32 o 
 -17   1  12        3.63        8.23      9.64 o 
 -15   1  12        2.20        6.08      9.72 o 
 -13   1  12       67.99       45.15     10.75 o 
 -11   1  12      791.37      818.17     39.64 o 
  -9   1  12      108.76      110.37     13.34 o 
  -7   1  12      106.10      119.34     10.62 o 
  -5   1  12       69.02       55.47      9.65 o 
  -3   1  12       68.67       89.89     11.52 o 
  -1   1  12        1.04       -9.88      9.88 o 
   1   1  12       67.04       66.62     13.54 o 
 -22   2  12      527.25      547.64     19.31 o 
 -20   2  12      440.98      446.18     17.26 o 
 -18   2  12      551.99      507.83     20.70 o 
 -16   2  12      312.36      300.15     25.83 o 
 -14   2  12     2040.29     1992.71     37.89 o 
 -12   2  12     2263.74     2141.94     38.91 o 
 -10   2  12       23.97       43.13     10.56 o 
  -8   2  12      681.10      684.59     22.84 o 
  -6   2  12     1984.49     2008.34     31.45 o 
  -4   2  12      581.14      594.01     18.83 o 
  -2   2  12      566.05      584.99     21.63 o 
   0   2  12      392.26      404.16     22.94 o 
 -21   3  12      438.23      453.97     17.84 o 
 -19   3  12      842.35      883.94     23.51 o 
 -17   3  12      483.30      417.86     19.66 o 
 -15   3  12      190.90      181.62     14.50 o 
 -13   3  12      294.37      277.54     16.78 o 
 -11   3  12     1051.74      951.80     25.84 o 
  -9   3  12     1024.86      996.07     21.34 o 
  -7   3  12      176.56      174.32     12.06 o 
  -5   3  12      379.20      422.04     18.33 o 
  -3   3  12      414.01      445.68     22.80 o 
  -1   3  12      106.52      124.48     23.27 o 
 -20   4  12       53.82       47.50     16.60 o 
 -18   4  12      773.74      815.07     30.10 o 
 -16   4  12      871.99      868.76     48.18 o 
 -14   4  12      735.94      732.79     29.89 o 
 -12   4  12     1605.07     1531.56     32.99 o 
 -10   4  12      918.09      870.70     25.50 o 
  -8   4  12     1033.34     1095.01     22.72 o 
  -6   4  12      808.63      851.91     30.14 o 
  -4   4  12      390.54      408.94     21.89 o 
  -2   4  12      262.97      270.44     20.30 o 
 -19   5  12     1060.61     1150.25     45.24 o 
 -17   5  12      380.77      364.70     23.50 o 
 -15   5  12      688.00      700.04     24.06 o 
 -13   5  12      219.29      209.99     15.74 o 
 -11   5  12       38.32       44.24     11.24 o 
  -9   5  12      187.03      185.01     13.84 o 
  -7   5  12     1134.93     1111.82     29.60 o 
  -5   5  12      996.93      994.43     35.10 o 
  -3   5  12       37.89       44.23     14.67 o 
 -18   6  12      131.96      122.24     30.92 o 
 -16   6  12      178.06      189.06     22.73 o 
 -14   6  12       52.67       50.70     12.19 o 
 -12   6  12      210.72      206.06     16.50 o 
 -10   6  12       16.39       35.23     18.30 o 
  -8   6  12       86.83      103.86     14.35 o 
  -6   6  12      575.22      611.37     51.27 o 
  -4   6  12        3.16       -3.75     13.23 o 
 -15   7  12      749.46      822.00     38.60 o 
 -13   7  12      429.15      458.04     28.42 o 
 -11   7  12       49.56       76.64     30.92 o 
  -9   7  12      693.75      659.53     28.98 o 
  -7   7  12      828.40      949.82     29.99 o 
 -21   1  13     1793.49     1899.83     40.01 o 
 -19   1  13      727.56      718.12     27.14 o 
 -17   1  13      306.34      308.31     19.05 o 
 -15   1  13      561.75      568.84     22.96 o 
 -13   1  13     1133.85     1094.06     29.25 o 
 -11   1  13     1880.56     1856.03     37.72 o 
  -9   1  13       45.05       42.47     10.64 o 
  -7   1  13       90.48       99.21     11.38 o 
  -5   1  13     1029.99     1030.89     24.20 o 
  -3   1  13      402.89      417.66     21.54 o 
 -20   2  13       48.88       52.38     13.08 o 
 -18   2  13       60.59       43.99     12.51 o 
 -16   2  13       34.04       33.17     11.48 o 
 -14   2  13      332.09      315.55     17.91 o 
 -12   2  13      407.96      352.97     18.97 o 
 -10   2  13        3.30       13.88     11.09 o 
  -8   2  13      232.34      232.41     16.75 o 
  -6   2  13      287.26      298.28     17.79 o 
  -4   2  13      179.55      197.95     16.43 o 
  -2   2  13        1.14        8.13     12.06 o 
 -19   3  13       70.03       54.60     12.91 o 
 -17   3  13      772.49      762.75     25.74 o 
 -15   3  13      212.02      241.08     16.98 o 
 -13   3  13      827.87      824.80     33.83 o 
 -11   3  13      797.38      805.43     25.84 o 
  -9   3  13       86.38       96.90     11.93 o 
  -7   3  13      539.30      539.59     18.31 o 
  -5   3  13      303.36      297.77     18.21 o 
  -3   3  13      179.61      177.57     18.32 o 
 -20   4  13     1091.19     1125.95     60.40 o 
 -18   4  13      577.26      589.00     23.51 o 
 -16   4  13      129.75      126.59     14.29 o 
 -14   4  13      269.16      283.69     18.44 o 
 -12   4  13      229.16      194.70     16.51 o 
 -10   4  13      560.44      547.48     22.57 o 
  -8   4  13      453.84      489.84     17.87 o 
  -6   4  13      552.93      571.15     32.38 o 
  -4   4  13      342.95      324.37     21.95 o 
 -17   5  13      361.15      320.12     22.62 o 
 -15   5  13       45.58       76.27     14.32 o 
 -13   5  13        7.58       18.21     11.78 o 
 -11   5  13      458.58      478.16     21.72 o 
  -9   5  13      208.12      202.59     19.56 o 
  -7   5  13      184.53      185.43     17.60 o 
  -5   5  13      205.54      229.15     18.97 o 
 -16   6  13      352.20      358.35     24.05 o 
 -14   6  13      506.40      525.93     23.44 o 
 -12   6  13      347.31      369.05     25.64 o 
 -10   6  13      388.87      367.80     31.47 o 
  -8   6  13      876.96      887.56     33.44 o 
 -20   0  14     1065.55     1155.77     45.24 o 
 -18   0  14      122.55      151.21     22.30 o 
 -16   0  14      518.03      434.54     30.30 o 
 -14   0  14     1486.89     1520.49     49.79 o 
 -12   0  14     1327.02     1279.96     81.25 o 
 -10   0  14     4094.36     4072.36     88.97 o 
  -8   0  14     1768.83     1868.72     45.62 o 
  -6   0  14      689.03      718.50     30.70 o 
 -19   1  14        0.46       -9.38     10.97 o 
 -17   1  14      255.09      267.38     18.75 o 
 -15   1  14        2.12       -2.08     10.95 o 
 -13   1  14       40.95       51.54     12.72 o 
 -11   1  14       24.79       40.15     14.32 o 
  -9   1  14      839.32      802.57     27.48 o 
  -7   1  14        0.64       -7.92     10.05 o 
  -5   1  14      144.43      141.59     13.48 o 
 -20   2  14      463.39      479.31     27.40 o 
 -18   2  14      341.71      332.15     20.28 o 
 -16   2  14      392.44      407.64     21.92 o 
 -14   2  14      281.09      275.69     19.68 o 
 -12   2  14     1621.84     1656.45     45.21 o 
 -10   2  14      625.12      628.14     26.36 o 
  -8   2  14       11.39       10.07     10.18 o 
  -6   2  14      564.51      592.09     20.05 o 
 -19   3  14      261.95      275.72     19.15 o 
 -17   3  14      564.66      583.30     24.40 o 
 -15   3  14      578.03      567.85     23.68 o 
 -13   3  14      237.60      238.54     17.74 o 
 -11   3  14       57.09       60.20     13.56 o 
  -9   3  14      388.21      382.05     22.07 o 
  -7   3  14      595.23      624.93     26.90 o 
 -18   4  14      216.20      200.17     17.56 o 
 -16   4  14      481.23      523.91     26.36 o 
 -14   4  14      169.45      205.78     17.22 o 
 -12   4  14      700.21      682.37     25.58 o 
 -10   4  14     1456.16     1492.54     36.08 o 
  -8   4  14      497.43      504.06     26.96 o 
 -15   5  14      145.73      150.29     16.26 o 
 -13   5  14      337.94      347.61     21.11 o 
 -11   5  14      144.27      165.29     16.76 o 
 -17   1  15      589.17      627.91     25.85 o 
 -15   1  15      396.65      431.47     22.99 o 
 -13   1  15      204.51      195.61     17.95 o 
 -11   1  15      474.41      511.89     24.20 o 
  -9   1  15      753.41      812.49     28.92 o 
 -16   2  15      254.55      268.65     25.40 o 
 -14   2  15       18.98       27.19     14.94 o 
 -12   2  15       60.86       41.28     13.83 o 
 -10   2  15       47.45       44.30     14.44 o 
 -15   3  15      340.74      344.16     20.95 o 
 -13   3  15      208.70      240.93     20.76 o 
 -11   3  15      872.42      887.59     30.16 o 
                                                 
